# Supplementary material for: Examination of Independent Prognostic Power of Gene Expressions and Histopathological Imaging Features in Cancer
Source: Cancers (Basel). 2019 Mar 13;11(3):361. doi: 10.3390/cancers11030361 (PMC6468814; doi:10.3390/cancers11030361)
Supplement: Supplementary file 1 [file cancers-11-00361-s001.zip]

Archive with 3 entries (2 files):
- cancers-454446-supplementary/
- cancers-454446-supplementary/Table S1.xlsx
- cancers-454446-supplementary/TestLDHD.zip
