# Supplementary material for: Examination of Independent Prognostic Power of Gene Expressions and Histopathological Imaging Features in Cancer
Source: Cancers (Basel). 2019 Mar 13;11(3):361. doi: 10.3390/cancers11030361 (PMC6468814; doi:10.3390/cancers11030361)
Supplement: Supplementary file 1 [file cancers-11-00361-s001.zip › cancers-454446-supplementary/Table S1.xlsx]

## Sheet: LUAD_Gene
Gene	Adjust P value	log_rank_p Images	log_rank_p GE+ images	Beta	AreaShape_EulerNumber	AreaShape_Orientation	AreaShape_Zernike_6_0	Granularity_1_ImageAfterMath.1	Granularity_10_ImageAfterMath	Granularity_11_ImageAfterMath	Granularity_11_ImageAfterMath.1	Granularity_13_ImageAfterMath.1	Granularity_15_ImageAfterMath	Granularity_16_ImageAfterMath.1	Granularity_4_ImageAfterMath.1	Granularity_5_ImageAfterMath	Location_Center_Y	Mean_Identifyeosinprimarycytoplasm_Texture_Correlation_maskosingray_3_00	Mean_Identifyeosinprimarycytoplasm_Texture_Correlation_maskosingray_3_03	Mean_identifyhemaprimarynuclei_Location_Center_Y	Mean_Identifyhemasub2_AreaShape_Orientation	Mean_Identifyhemasub2_AreaShape_Zernike_1_1	Mean_Identifyhemasub2_AreaShape_Zernike_2_2	Mean_Identifyhemasub2_AreaShape_Zernike_5_1	Mean_Identifyhemasub2_AreaShape_Zernike_6_0	Mean_Identifyhemasub2_AreaShape_Zernike_7_3	Mean_Identifyhemasub2_AreaShape_Zernike_7_7	Mean_Identifyhemasub2_AreaShape_Zernike_8_4	Mean_Identifyhemasub2_AreaShape_Zernike_9_3	Mean_Identifyhemasub2_AreaShape_Zernike_9_9	Median_identifyhemaprimarynuclei_Location_Center_Y	Median_Identifyhemasub2_AreaShape_Zernike_6_2	Median_Identifyhemasub2_AreaShape_Zernike_7_3	Median_Identifyhemasub2_AreaShape_Zernike_8_4	Median_Identifyhemasub2_AreaShape_Zernike_8_6	Median_Identifyhemasub2_Granularity_13_ImageAfterMath	Median_Identifyhemasub2_Granularity_9_ImageAfterMath	Median_Identifyhemasub2_Neighbors_AngleBetweenNeighbors_Adjacent	StDev_Identifyeosinprimarycytoplasm_Location_Center_Y	StDev_Identifyeosinprimarycytoplasm_Texture_Correlation_maskosingray_3_00	StDev_Identifyeosinprimarycytoplasm_Texture_Entropy_maskosingray_3_03	StDev_Identifyeosinprimarycytoplasm_Texture_SumEntropy_maskosingray_3_03	StDev_identifyhemaprimarynuclei_Location_Center_X	StDev_Identifyhemasub2_AreaShape_Center_X	StDev_Identifyhemasub2_AreaShape_Eccentricity	StDev_Identifyhemasub2_AreaShape_EulerNumber	StDev_Identifyhemasub2_AreaShape_Orientation	StDev_Identifyhemasub2_AreaShape_Zernike_2_0	StDev_Identifyhemasub2_AreaShape_Zernike_6_6
HLA-DRA	0.000415704	0.0198057	5.95e-05	0.198154	0	-0.0158836	0.0347363	0	0	0	-0.0440909	0.0366838	0.0656649	0	0	0	-0.102529	0	0	0	0	0	0	0	0	0	0	0	0	0	0.0636775	0	0	-0.0566405	-0.00597262	0	0	0	0.18791	-0.0731183	-0.071035	0	0	-0.019829	0	0.0155979	-0.162518	0.154407	-0.0665198
HLA-DRB1	1.8736e-05	0.835971	6.59e-05	0.266289	-0.0330541	0	0.0422646	0	0	0	-0.0245158	0	0.101145	0	0	-0.00442724	-0.0864481	0	0	0	-0.0264311	0	0	0	0.0178866	0	0	0	0	0	0.102192	0	0	-0.0526574	0	0	0	0	0.178766	-0.0925144	-0.0591666	0	0	-0.0338182	0	0	-0.136192	0.120777	-0.0532238
C4BPA	2.02132e-05	0.12948	7.74e-05	-0.354149	0	0	0	-0.0364168	0	0	0	0	0.0536124	0	0	0	0	0	0	0	0	0	0	0	0	0	0	0	0	0	0	0	0	0	0	0	0	0	0	0	0	0	0	0	0	0	0	0	0
GPNMB	9.48585e-06	0.0054962	8.7e-05	0.30647	0	0	0.0283843	0	0	0	-0.00737098	0	0.0335266	0	0	-0.0376176	-0.0538462	0.0577045	0	0	0	0	0	0	0.00434555	0	0	0	0	0	0	0	0	0	0	0	0	0	0.10195	0	0	0	0	0	0	0	-0.0901847	0	-0.027847
FLJ21858	0.000102615	0.00087795	0.000125872	0.0216696	0	0	0	0	0	0	-0.0156516	0	0.0870067	0	0	-0.0518432	0	0	0	0	0	0	0	0	0.0475913	0	0	0	0	0	0.0241119	0	0	0	0	0	0	0	0.083412	0	0	0	0	0	0	0	-0.0604344	0	-0.038966
GSE	1.77601e-05	0.0233241	0.000142098	0.313774	0	0	0.0294983	0	0	0	-0.0283746	0	0.0892845	0	0	-0.0319416	-0.0823914	0	0	0	-0.0183419	0	0	0	0	0	0	0	0	0	0.0819911	0	0	-0.0116716	0	0	0	0	0.167071	-0.0517666	-0.100954	0	0	0	0	0.0136039	-0.137021	0.0765495	-0.0644633
MIC10	0.000261823	0.0100203	0.000160376	-0.045057	0	0	0	0	0	0	-0.0311336	0	0.110426	0	0	-0.0435904	0	0	0	0	0	0	0	0	0.0468387	0	0	0	0	0	0.0293602	0	0	0	0	0	0	0	0.0914978	0	0	0	0	0	0	0	-0.0649749	0	-0.0462799
FBLN1	0.000110652	0.660124	0.000292704	0.265147	-0.0651728	-0.00835207	0	0	0	0	0	0	0.120676	-0.0284753	0	-0.0490872	-0.00677391	0.0227665	0	0	0	0	0	0.0129319	0.0960604	0	0	0	-0.0353554	0	0.0333842	0	0	0	0	0	-0.0172693	0.0283974	0.16061	0	0	0	0	0	0	0	-0.105613	0.0569866	-0.0168564
TSC22D1	0.000238094	0.00587955	0.000292977	-0.276438	0	0	0	0	0	0	0	0	0.0526312	0	0	-0.0104509	0	0	0	0	0	0	0	0	0.0592926	0	0	0	0	0	0	0	0	0	0	0	0	0	0.0609093	0	0	0	0	0	0	0	-0.0663883	0	-0.0379721
MXRA1~withdrawn	0.000185787	0.0840865	0.000330627	-0.272443	0	0	0	0	0	0	0	0	0	0	0	0	0	0	0	0	0	0	0	0	0	0	0	0	0	0	0	0	0	0	0	0	0	0	0	0	0	0	0	0	0	0	-0.0205432	0	0
RPL6	0.000179342	0.313918	0.000432481	-0.25995	0	0	0	0	0	0	0	0	0.105783	0	0	0	0	0	0	0	0	0	0	0	0	0	0	0	0	0	0.0263251	0	0	0	0	0	0	0	0	0	0	0	0	0	0	0	-0.0736744	0	-0.0472881
PRO1843	0.000288914	0.8845	0.000487999	-0.204595	0	0	0	0	0	0	0	0	0.0806573	0	0	0	0	0	0	0	0	0	0	0	0.0475457	0	0	0	0	0	0.0171079	0	0	0	0	0	0	0	0.0243164	0	0	0	0	0	0	0	-0.0595207	0	-0.0171017
RPS4Y1	9.48585e-06	0.00250325	0.000573336	-0.171806	0	0	0	0	0	0	-0.017757	0	0.0926473	0	0	0	-0.0307577	0	0	0	0	0	0	0	0.0861848	0	0	0	0	0	0	0	0	-0.0527217	-0.0117934	0	0	0	0.126633	0	0	0	0	0	0	0	-0.0525672	0.09264	-0.0445048
MGC14458	0.000238094	0.853959	0.00146029	0.128625	-0.0371983	0	0	0	0	0	-0.0369823	0	0.0827452	0	0	-0.0840185	-0.055145	0	0	0	0	0	0	0	0.0970338	0	0	0	0	0	0.0853597	0	0	-0.0716711	-0.0336139	0	0	0	0.109009	0	-0.0334565	0	0	-0.0115168	0	0	-0.11024	0.0335221	-0.0187655
LOC115581	0.000467456	0.18676	0.00147502	0.00818018	0	0	0	0	0	0	-0.0274948	0	0.105166	0	0	-0.0277163	0	0	0	0	0	0	0	0	0.0531711	0	0	0	0	0	0.0281448	0	0	0	0	0	0	0	0.100945	0	-0.00725226	0	0	0	0	0	-0.0783369	0.00362855	-0.0443287
HNRNPU	1.26713e-05	0.938893	0.00148669	-0.19684	0	0	0	0	0	0	0	0	0.0801966	0	0	-0.0236939	0	0	0	0	0	0	0	0	0	0	0	0	0	0	0	0	0	0	0	0	0	0	0.100046	-0.0473117	0	0	0	0	0	0	-0.0609281	0	-0.0881245
ACP5	0.000355243	0.699645	0.00150503	0.257955	0	0	0	0	0	0	0	0	0	0	0	0	0	0	0	0	0	0	0	0	0	0	0	0	0	0	0	0	0	0	0	0	0	0	0	0	0	0	0	0	0	0	-0.0649207	0	0
MFAP4	7.23946e-07	0.0145058	0.00170766	0.334314	-0.0256833	0	0.013322	0	0.011353	0	-0.0406634	0	0.133578	0	0	0	-0.0915504	0	0	0	0	0	0	0	0.0635696	0	0	0	0	0	0.0489579	0	-0.00465113	0	0	0	-0.00590945	0	0.21432	-0.0378842	0	0	0	0	0	0	-0.134799	0.0730614	-0.0501102
HNRNPK	0.000143678	0.330188	0.00175342	-0.236912	0	-0.0590754	0	0	0	0	-0.0209249	0	0.0841759	0	0	-0.0591329	0	0	0	0	0	0	0	0.01808	0.0931231	0	0	0	0	0	0.0916663	0	0	0	0	0	0	0	0.0970068	-0.0295791	0	0	0	-0.0345828	0	0	-0.0551674	0	-0.0620592
HLA-DMB	0.000384402	0.801951	0.00178349	0.193703	0	0	0	0	0	0	0	0	0	0	0	0	0	0	0	0	0	0	0	0	0	0	0	0	0	0	0	0	0	0	0	0	0	0	0	0	0	0	0	0	0	0	-0.0742575	0	0
SST	0.000154148	0.190119	0.00205245	1.85733	0	0	0	0	0	0	-0.0347788	0	0.158639	0	-0.00352729	0	0	0	0	0	-0.0219888	0	0	0	0.059107	0	0	0	0	0	0	0	0	-0.0272225	-0.0370188	0	0	0	0.0917018	-0.0427405	0	0	0	0	0	0	-0.121846	0	0
LITAF	0.000369885	0.117071	0.00206571	0.0582526	0	0	0	0	0	0	-0.0246943	0	0.083548	0	0	-0.0219165	0	0	0	0	0	0	0	0	0.0441907	0	0	0	0	0	0.023552	0	0	0	0	0	0	0	0.0759368	0	0	0	0	0	0	0	-0.0730364	0	-0.0317681
SGK1	0.000467456	0.00897355	0.00215826	-0.166491	0	0	0	0	0	0	0	0	0.0650457	0	0	-0.0424285	0	0	0	0	0	0	0	0	0.0398262	0	0	0	0	0	0	0	0	0	0	0	0	0	0.0201629	0	0	0	0	0	0	0	-0.0512546	0	-0.086456
AFAP1-AS1	0.00019289	0.563626	0.00218648	-0.0683896	-0.0379254	0	0	0	0	0	-0.0308532	0.0299803	0.118825	0	0	-0.0828351	-0.0405583	0	0	0	0	0	0	0	0.0909901	0	0	0	0	0	0.128127	-0.0291398	-0.0391592	-0.0318582	-0.0119849	0	0	0	0.154614	0	0	0	0	-0.0119503	0	0	-0.0652306	0.0535122	-0.0299326
LARP1	0.000283881	0.736965	0.00280754	-0.21159	0	0	0	0	0	0	-0.0107284	0	0.0392867	0	0	0	0	0	0	0	0	0	0	0	0	0	0	0	0	0	0	0	0	0	0	0	0	0	0.0293202	-0.0366175	0	0	0	0	0	0	-0.0432092	0	-0.0663702
LQFBS-1	0.000415704	0.193607	0.00297862	-0.116068	0	0	0	0	0	0	-0.0222562	0	0.0649684	0	0	-0.050791	0	0	0	0	0	0	0	0	0.0373338	0	0	0	0	0	0.0320454	0	0	0	0	0	0	0	0.118268	0	0	0	0	0	0	0	-0.0499726	0.0139155	-0.0763111
CPXM2	1.31226e-06	0.0468667	0.00314316	0.417599	-0.0298598	0	0	0	0.0323617	0	-0.024484	0	0.127622	0	0	0	-0.0073928	0	0.0830253	0	0	0	0	0	0.0691797	0	0	0	-0.0482361	-0.0549275	0.0177064	0	0	0	-0.0268178	0	0	0	0.121508	0	0	0	0	0	0	0	-0.115542	0.0591865	-0.0615112
LOC125936	0.000180522	0.0764971	0.00364773	0.110864	-0.0310173	0	0	0	0	0	-0.00400115	0.00641971	0.134639	0	0	-0.0494901	0	0	0	0	0	0	0	0.000677728	0.0846145	0	0	0	0	0	0.117596	0	0	-0.0536733	0	0	0	0	0.11913	0	0	0	0	-0.0405892	0	0	-0.0669597	0	0
KITLG	0.000259396	0.316448	0.00402228	0.0226954	0	0	0	0	0	0	-0.0215476	0	0.0832296	0	0	-0.0497808	0	0	0	0	0	0	0	0	0.0558541	0	0	0	0	0	0.0290719	0	0	0	0	0	0	0	0.0806128	0	0	0	0	0	0	0	-0.056097	0	-0.0479951
DKFZp761B128	0.000185787	0.469835	0.0041847	-0.185693	-0.0157961	0	0.0310881	0	0	-0.00745379	0	0.0391264	0.170879	0	0	-0.0957133	-0.0458901	0.0331967	0	0	0	0	0	0	0.0560404	0	0	0	0	0	0.100122	0	0	-0.0245174	0	0	0	0	0.157379	0	-0.00126936	0	0	-0.0460252	0	0	-0.0241402	0	0
FLNC	0.000393624	0.0551286	0.00449958	-0.258006	0	0	0	0	0	0	0	0	0	0	0	0	0	0	0	0	0	0	0	0	0	0	0	0	0	0	0	0	0	0	0	0	0	0	0	0	0	0	0	0	0	0	-0.0652343	0	-0.0451506
FAM120A	6.48317e-05	0.0173703	0.00487086	-0.141109	0	0	0	0	0	0	-0.0296249	0	0.0797595	0	0	-0.0722837	0	0	0	0	0	0	0	0	0.0640388	0	0	0	0	0	0.0448653	0	0	0	0	0	0	0	0.050023	0	0	0	0	0	0	0	-0.0607306	0	-0.0454572
CD4	0.000238094	0.686131	0.00492828	0.0982223	0	0	0	0	0	0	-0.0111617	0	0.0762583	0	0	-0.0149204	0	0	0	0	0	0	0	0	0.00291631	0	0	0	0	0	0	0	0	0	0	0	0	0	0.0782632	0	0	0	0	0	0	0	-0.123422	0	-0.0225239
ZFH	0.000467456	0.713489	0.00599535	-0.126683	0	0	0	0	0	0	0	0	0	0	0	0	0	0	0	0	0	0	0	0	0	0	0	0	0	0	0	0	0	0	0	0	0	0	0	0	0	0	0	0	0	0	0	0	0
HTRA3	0.000419335	0.0214082	0.00712165	0.0331135	0	0	0	0	0	0	-0.0172363	0	0.0791294	0	0	-0.0309188	0	0	0	0	0	0	0	0	0.0228059	0	0	0	0	0	0	0	0	0	0	0	0	0	0.0647487	0	0	0	0	0	0	0	-0.0942022	0	-0.0337731
LOC221394	9.48585e-06	0.763482	0.00754533	-0.138121	-0.0619678	0	0.0280115	0	0.0145002	0	-0.0286648	0	0.131284	-0.0114836	0	-0.116179	-0.0848198	0	0	0	0	0	0	0	0.078134	0	0	0	-0.017949	0	0.162333	-0.021677	0	-0.0456907	0	0	0	0	0.108219	0	-0.0804885	0	0	-0.0333757	0	0	-0.127944	0.0181932	0
LOC115256	0.000102615	0.677279	0.00821191	0.216279	0	0	0	0	0	0	0	0	0.107719	0	0	-0.0189693	0	0.0414111	0	0	0	0	0	0	0.0492183	0	0	0	0	0	0	0	0	0	0	0	0	0	0.0899806	-0.0104186	-0.00929785	0	0	0	0	0	-0.0928001	0.020438	-0.0606527
FLJ10215	0.00012329	0.205486	0.00859202	-0.234427	0	0	0	0	0	0	-0.043257	0.0175991	0.0600536	0	0	-0.0875181	-0.0587322	0	0	0	0	0	0	0	0.0391973	0	0	0	0	0	0.109406	0	0	0	-0.0270578	0	0	0.0536096	0.173741	0	-0.0208012	0	-0.0172492	-0.0159347	0	0	-0.0633566	0.0352987	-0.0305119
ZC3H11A	0.00025385	0.0587633	0.0103512	-0.194392	0	0	0	0	0	0	0	0	0	0	0	0	0	0	0	0	0	0	0	0	0	0	0	0	0	0	0	0	0	0	0	0	0	0	0	0	0	0	0	0	0	0	-0.0350183	0	0
PTGDS	0.000102615	0.0175323	0.010558	0.313941	0	0	0.0251973	0	0	0	0	0	0.0566178	0	-0.00778907	0	0	0	0	0	0	0	0	0	0	0	0	0	0	0	0	0	0	0	0	0	0	0	0.0807217	-0.0237536	-0.0100108	0	0	0	0	0	-0.0990438	0	0
FBLN2	2.37923e-07	0.480258	0.0108065	0.235247	-0.0898509	-0.0368899	0	0	0	0	-0.0121944	0.0651813	0.0891598	0	0	-0.0596676	0	0.00080206	0.0911121	0	0	0	-0.0184117	0.0745247	0.149468	0	0	0	0	0	0.0712723	0	-0.00659317	-0.086347	-0.0243558	0	0	0	0.125845	0	0	0	0	0	0.00565112	0	-0.0266289	0	0
CEL	8.72675e-05	0.00201375	0.0132938	2.70338	0	0	0	0	0	0	0	0	0.106367	0	0	0	0	0	0	0	0	0	0	0	0	0	0	0	0	0	0	0	0	0	0	0	0	0	0	-0.0436152	0	0	0	0	0	0	-0.130341	0	0
LSP1	6.97704e-05	0.341922	0.0136096	0.216199	0	-0.0480565	0.00668585	0	0.00410125	0	-0.0495999	0	0.0995114	0	0	-0.0187171	-0.100921	0	0	0	0	0	0	0	0.0710738	0	0	0	0	0	0.0724405	0	0	-0.0230027	0	0	0	0	0.169632	-0.0706984	-0.0316809	0	0	-0.0232408	0	0.0286097	-0.136913	0.0200297	0
DEFA5	2.56517e-05	0.40644	0.0146578	3.50682	0	0	0	0	0	0	-0.00925784	0	0.143567	0	0	0	0	0	0	0	-0.0231723	0	0	0	0.0205483	0	0	0	0	0	0	0	0	0	0	0	-0.0356268	0	0.084295	-0.0599543	-0.0196221	0	0	0	0	0	-0.183593	0.0499994	-0.00574794
SLC16A9	3.67102e-05	0.0752493	0.0169471	-0.241305	-0.0375083	0	0.0374281	0	0.0285386	0	-0.0809819	0	0.0681186	0	-0.0497162	0	-0.0697263	0	0	0	0	0	0	0	0.0392009	0	0	0	0	0	0.0554915	0	-0.0586707	0	-0.00648706	0	-0.0535376	0	0.107685	0	-0.0844595	0	0	0	0	0	-0.0313637	0.0210596	-0.0577351
PDS5A	6.97704e-05	0.0525305	0.0260462	-0.108215	0	0	0	0	0	0	0	0	0.131323	0	0	-0.0601383	0	0	0	0	0	0	0	0	0.0366322	0	0	0	0	0	0.0728084	0	0	-0.0301424	0	0	0	0	0.105849	-0.0363118	-0.0208966	0	0	0	0	0	-0.0674094	0	-0.0264164
NDUFB11	0.000380607	0.865734	0.0293853	0.35664	0	0	0	0	0	0	0	0	0	0	0	0	0	0	0	0	0	0	0	0	0	0	0	0	0	0	0	0	0	0	0	0	0	0	0	0	0	0	0	0	0	0	0	0	0
PTN	0.000369885	0.21857	0.0348777	-0.632182	0	0	0	0	0	0	0	0	0	0	0	0	0	0	0	0	0	0	0	0	0	0	0	0	0	0	0	0	0	0	0	0	0	0	0	0	0	0	0	0	0	0	0	0	0
PRO1847	0.000467456	0.681699	0.0380995	-0.252213	0	0	0	0	0	0	-0.0372577	0.00847722	0.202746	0	0	0	-0.0210472	0	0	0	0	0	0	0	0.0377659	0	0	0	0	0	0.0555294	0	0	-0.0289404	0	0	0	0	0.116056	-0.0625848	0	0	0	0	0	0	0	0	-0.0163232
ELL2	6.97704e-05	0.00706917	0.0382058	-0.399323	0	0	0	0	0	0	-0.0735941	0	0.164692	-0.0487268	0	0	-0.0442984	0	0	0	0	0	0	0	0.0692063	0	0	0	-0.0354126	0	0.107046	0	0	-0.116397	0	0	0	0	0.167673	0	0	0	0	0	0	0	-0.0405911	0.0644051	-0.0603935
ITGAX	0.00025385	0.645212	0.0385428	0.254119	0	-0.0355816	0.0554537	0	0	0	-0.0321119	0	0.111572	0	0	-0.0267628	-0.0717624	0	0	0	0	0	0	0	0.00907914	0	0	0	0	0	0.0879645	0	0	-0.0210481	0	0	0	0	0.131672	-0.0350387	-0.0175254	0	0	-0.0513251	0	0.0118715	-0.143193	0.0128564	0
SH3BP5	0.00025385	0.0727356	0.0394374	0.209161	0	0	0	0	0	0	0	0	0.10166	0	0	0	0	0	0	0	0	0	0	0	0	0	0	0	0	0	0	0	0	0	0	0	0	0	0.0664422	0	0	0	0	0	0	0	-0.0867387	0	-0.0373066
C7ORF50	3.49596e-05	0.0370423	0.0414671	0.189001	0	0	0	0	0	0	0	0	0.018917	0	0	0	0	0	0	0	0	0	0	0	0	0	0	0	0	0	0	0	0	0	0	0	0	0	0	0	0	0	0	0	0	0	-0.0316813	0	0
LOC146784	0.000102615	0.982771	0.0419372	-0.289486	0	0	0	0	0	0	0	0	0.0485886	0	0	-0.0141171	0	0	0	0	0	0	0	0	0	0	0	0	0	0	0.044213	0	-0.0113747	0	-0.0504521	0	0	0	0.02786	0	-0.0960623	0	0	0	0	0	-0.0320823	0.0276835	-0.108986
NEUROD1	3.46156e-05	0.150718	0.0443706	2.29182	0	0	0	0	0	0	-0.0141755	0	0.149118	0	0	0	0	0	0	0	-0.0247411	0	0	0	0.0186048	0	0	0	0	0	0	0	0	0	0	0	-0.0372216	0	0.0822531	-0.0602249	-0.0171801	0	0	0	0	0	-0.189121	0.0533677	0
CADPS2	8.64032e-10	0.0167646	0.0469239	-0.295475	-0.0247318	0	0	0	0	0	-0.0368657	0	0.0864887	0	-0.0510932	-0.0115342	0	0	0	0	0	0	0	0	0.126704	0	0	0	0	0	0.0795526	-0.018301	0	-0.0566291	-0.118609	0	-0.021161	0	0.137522	0	-0.028344	0	0	0	0	0	-0.0181899	0	0
NR2F6	0.000464523	0.306964	0.0559602	0.0922899	-0.0659898	0	0	0	0	0	-0.0455021	0	0.120903	0	0	-0.0370365	-0.033147	0	0	0	0	0	0	0	0.0944676	0	0	0	0	0	0.1195	-0.0264465	0	-0.0386028	-0.0268771	0	0	0	0.115856	0	0	0	0	-0.00452583	0	0	-0.029117	0.0194037	-0.0398843
STT3B	0.000467456	0.182498	0.0646597	-0.11639	-0.0282504	0	0	0	0	0	-0.0173044	0	0.1056	-0.0183847	0	-0.0374039	-0.0705654	0	0	0	0	0	0	0	0.0837121	0	0	0	0	0	0.117251	-0.0291612	0	-0.0446294	-0.00439106	0	0	0	0.144397	0	-0.0469613	0	0	-0.00613117	0	0	-0.108224	0.0507469	0
HNRNPR	0.00016212	0.388273	0.0816732	-0.1966	0	0	0	0	0	0	0	0	0.0210191	0	0	0	0	0	0	0	0	0	0	0	0	0	0	0	0	0	0	0	0	0	0	0	0	0	0	0	0	0	0	0	0	0	-0.0652825	0	0
CAMK2D	7.23946e-07	0.176352	0.0822969	-0.108334	-0.0225003	-0.0148258	0	0	0	0	0	0	0.142433	0	0	0	-0.0234455	0	0	0	0	0	0	0	0.101912	0	0	0	0	0	0.128258	-0.00766625	-0.0376895	-0.0745136	-0.0358722	0	-0.0242749	0	0.125171	0	-0.0559876	0	0	-0.0183086	0	0	-0.0882736	0.0766201	0
ACBD3	2.37923e-07	0.967672	0.0975545	-0.208945	0	-0.0208146	0	0	0	0	0	0	0.137366	0	0	-0.0705411	0	0	0	0	0	0	0	0	0.0725662	0	0	0	0	0	0.0504469	0	-0.0374309	0	0	0	0	0	0.10291	0	-0.0465068	0	0	0	0	0.00238189	-0.0486774	0	-0.0580994
ZAK	0.000314338	0.0109148	0.129945	-0.327321	0	0	0	0	0	0	0	0	0.143737	0	0	0	-0.0464792	0	0	0	0	0	0	0	0	0	0	-0.0584045	0	0	0.0318626	0	0	0	0	0	0	0	0.0241543	-0.0388276	0	0	0	0	0	0	-0.0643928	0	0
SP1	7.92266e-06	0.132908	0.132908	-0.155259	0	0	0	0	0	0	0	0	0.0530373	0	0	0	0	0	0	0	0	0	0	0	0	0	0	0	0	0	0	0	0	0	0	0	0	0	0	0	0	0	0	0	0	0	-0.0538588	0	0
KLF10	0.000107102	0.374904	0.163292	-0.438565	0	0	0	0	0	0	0	0	0	0	0	0	0	0	0	0	0	0	0	0	0	0	0	0	0	0	0	0	0	0	0	0	0	0	0	0	0	0	0	0	0	0	0	0	0
LOC116063	0.000369885	0.0481152	0.172552	-0.260867	0	0	0	0	0	0	0	0	0	0	0	0	0	0	0	0	0	0	0	0	0	0	0	0	0	0	0	0	0	0	0	0	0	0	0	0	0	0	0	0	0	0	-0.0442317	0	-0.0763141
MAPK1IP1L	6.48317e-05	0.997268	0.173493	-0.229507	0	0	0.0130032	0	0	-0.0455823	0	0.0205564	0.0913716	-0.0154646	0	-0.0565802	-0.0226317	0	0	0	0	0	0	0	0.075896	0	0	0	0	0	0.0769411	-0.0214607	0	-0.0870112	0	0	0	0	0.160609	-0.0167634	-0.0859208	0	0	0	0	0	-0.0984543	0.063503	-0.0259306
HYAL2	0.000411493	0.557625	0.176222	0.0343346	-0.0276925	0	0	0	0	0	-0.0176414	0.0105121	0.0980569	0	0	-0.0836082	-0.0317047	0	0	0	0	0	0	0	0.0684629	0	0	0	0	0	0.083847	0	-0.027926	-0.0514807	-0.0133731	0	0	0	0.168611	0	-0.0399607	0	0	-0.028526	0	0	-0.104303	0.0833408	-0.0137447
ITGAL	0.000135098	0.194874	0.183219	0.210407	0	-0.00706339	0.0180916	0	0	0	0	0	0.0462515	0	-0.00933466	0	0	0	0	0	0	0	0	0	0	0	0	0	0	0	0	0	0	0	0	0	0	0	0.0812311	-0.0111584	0	0	0	0	0	0	-0.150857	0	-0.00556296
SLC39A9	0.000185787	0.260039	0.188554	-0.206439	-0.0158232	0	0	0	0	0	0	0	0.110321	0	0	-0.0916287	0	0	0	0	0	0	0	0	0.0744273	0	0	0	0	0	0.0266185	0	0	-0.0646506	0	0	0	0	0.137817	0	0	0	0	0	0	0	-0.0754802	0.0335383	-0.0264157
METAP2	6.48317e-05	0.600565	0.231621	-0.265397	-0.0341205	0	0.0278237	0	0	0	-0.037295	0	0.169834	0	0	-0.0766081	-0.0470806	0	0	0	0	0.0199606	0	0	0.0389692	-0.0277159	0	0	0	0	0.11484	-0.0324979	0	-0.0133709	0	0	0	0	0.150722	-0.0494233	0	0	0	-0.0258846	0	0	-0.0655332	0	0
PTPRZ1	0.00019289	0.428271	0.255697	-0.238249	0	0	0	0	0	0	-0.0352691	0	0.055202	0	0	-0.0683285	0	0	0	0	0	0	0	0	0.0471549	0	0	0	0	0	0.0263185	0	0	0	0	0	0	0	0.0831875	0	0	0	0	0	0	0.0182571	-0.065737	0	-0.0125712
ANKRD50	0.00019289	0.0104488	0.30807	-0.010309	0	0	0	0	0	0	-0.0209896	0	0.0929308	0	0	-0.0430011	0	0	0	0	0	0	0	0	0.0438652	0	0	0	0	0	0.0325199	0	0	0	0	0	0	0	0.0860445	0	0	0	0	0	0	0	-0.058526	0	-0.0435042
PREPL	0.000396096	0.501332	0.33705	0.000735015	-0.0448483	0	0	0	0	0	-0.00379	0	0.106694	0	0	-0.0762093	-0.0457603	0	0	0	0	0	0	0	0.090758	0	0	0	0	0	0.0969325	-0.0102958	-0.000302291	-0.0573991	-0.0224492	0	0	0	0.13922	0	-0.0452357	0	0	-0.0265839	0	0	-0.103076	0.0344211	-1.13234e-05
NECAP2	6.48317e-05	0.632721	0.352046	0.118028	0	0	0.005767	0	0	0	-0.0446751	0.0142701	0.0940905	0	0	-0.010432	-0.0823888	0	0	0	0	0	0	0	0.041875	0	0	0	0	0	0.0491422	0	-0.0286605	-0.0734117	0	0.0219135	0	0.128326	0.179562	-0.0684265	-0.128054	0	0	-0.0490652	0	0.00137695	-0.0906771	0.176357	-0.0728601
GC	9.48585e-06	0.593286	0.404976	4.05367	0	0	0	0	0	0	-0.0279323	0	0.173771	-0.0530951	0	0	-0.0164683	0	0	0	-0.063877	0	0	0	0.0433579	0	0	0	0	0	0	0	0	-0.0651971	0	0	-0.0705998	0	0.157654	-0.0898124	-0.00640835	-0.0421978	0	0	0	0	-0.174193	0.103642	0
PDLIM3	0.000411493	0.0965147	0.406882	0.0607777	0	0	0	0	0	0	0	0	0.0726228	0	0	-0.0277814	0	0	0	0	0	0	0	0	0.0259393	0	0	0	0	0	0	0	0	0	0	0	0	0	0.0565559	0	0	0	0	0	0	0	-0.0807399	0	-0.0530104
DCAF6	9.84735e-05	0.324936	0.46608	-0.110065	0	-0.0157581	0.0358079	0	0	0	0	0.00944298	0.130804	0	0	-0.119501	-0.0301752	0	0	0	0	0	0	0	0.0394476	0	0	0	0	0	0.111832	0	-0.065049	-0.0621889	-0.0264812	0	0	0	0.135927	0	-0.0559749	0	0	-0.0158269	0	0	-0.0610556	0	0
BMP2	0.00025385	0.131613	0.495668	-0.21009	0	-0.0446724	0	0	0	0	-0.0389006	0	0.141509	-0.0200216	0	-0.0300465	-0.0489911	0	0	0	0	0	0	0	0.0621714	0	-0.00748219	0	0	-0.0293879	0.104759	0	0	-0.0558977	0	0	0	0	0.0976228	0	0	0	0	-0.0512407	0	0	-0.0893006	0.0647728	-0.06042
LOC51745	0.000110652	0.301683	0.495996	-0.276005	-0.0438522	0	0	0	0	0	0	0	0.0720282	-0.0136902	0	-0.0779431	-0.0418912	0	0	0	0	0	0	0	0.111385	0	0	0	0	0	0.119971	0	-0.0228087	-0.0873924	-0.0286763	0.00533432	0	0	0.060383	0	-0.103244	0	0	0	0	0	-0.0768855	0.0394259	-0.0331533
ARHGAP30	9.48585e-06	0.950993	0.601558	0.110245	0	-0.0387661	0.0338313	0	0	0	-0.0212093	0	0.072434	0	0	-0.0317376	-0.0880689	0	0	0	0	0	0	0	0.0321843	0	0	0	0	0	0.0874022	0	0	-0.0297248	0	0	0	0.0163184	0.162863	-0.0291104	-0.0300989	0	0	-0.0470984	0	0.0153445	-0.168211	0.026555	0
COMMD6	9.84735e-05	0.956976	0.649247	0.202115	-0.0217598	0	0	0	0	0	-0.0438326	0.0151011	0.0993838	0	0	-0.0420315	0	0	0	0	0	0	0	0	0.0625873	0	0	0	0	0	0.0357328	-0.0305129	-0.0185529	-0.0444917	-0.00509179	0	0	0.0365327	0.136395	0	-0.0318012	0	0	0	0	0	-0.0744557	0.154661	-0.0540237
STO	0.000369885	0.662926	0.670749	-0.150487	0	0	0	0	0	0	0	0	0.0429243	0	0	-0.0621666	0	0	0	0	0	0	0	0	0	0	0	0	0	0	0	0	0	0	0	0	0	0	0.0341886	0	0	0	0	0	0	0	-0.0524592	0	-0.0424142
RRAGD	0.000150365	0.720208	0.739509	0.249071	0	0	0	0	0	0	-0.0166991	0	0.0987214	0	0	0	0	0	0	0	0	0	0	0	0.0129591	0	0	0	0	0	0	0	0	0	0	0	0	0	0.0618999	0	0	0	0	0	0	0	-0.0970292	0	-0.0267479
PXDC1	0.000110652	0.238362	0.846561	0.28878	-0.0234664	0	0	0	0	0	0	0.0364594	0.119881	0	0	-0.0750577	0	0	0	0.0433022	0	0	0	0.0422708	0.128593	0	0	0	0	0	0.00352405	0	0	-0.0472047	-0.0232057	0	0	0	0.168142	0	0	0	0	0	0	0	0	0	0
THEMIS2	5.5554e-05	0.0721026	0.89309	0.0818978	0	0	0	0	0	0	0	0	0.0691047	0	0	0	0	0	0	0	0	0	0	0	0.0261068	0	0	0	0	0	0	0	0	0	0	0	0	0	0.0595796	0	0	0	0	0	0	0	-0.115919	0	-0.0425987
[truncated: 22 more columns]

## Sheet: LIHC_Gene
Gene	Adjust P value	Beta	log_rank_p Images	log_rank_p GE+ images	AreaShape_Center_Y	AreaShape_Extent	AreaShape_Perimeter	AreaShape_Solidity	AreaShape_Zernike_2_0	AreaShape_Zernike_4_0	AreaShape_Zernike_5_1	AreaShape_Zernike_5_5	AreaShape_Zernike_6_0	AreaShape_Zernike_6_4	AreaShape_Zernike_9_1	AreaShape_Zernike_9_7	AreaShape_Zernike_9_9	ExecutionTime_01Images	ExecutionTime_02Metadata	ExecutionTime_03NamesAndTypes	ExecutionTime_04Groups	ExecutionTime_05UnmixColors	ExecutionTime_06ColorToGray	ExecutionTime_08IdentifyPrimaryObjects	ExecutionTime_12MaskImage	ExecutionTime_15ColorToGray	ExecutionTime_16IdentifyPrimaryObjects	ExecutionTime_17MeasureGranularity	ExecutionTime_18MeasureTexture	ExecutionTime_22CalculateMath	Granularity_10_ImageAfterMath	Granularity_14_ImageAfterMath	Granularity_5_ImageAfterMath	Granularity_6_ImageAfterMath	Granularity_8_ImageAfterMath	Mean_Identifyeosinprimarycytoplasm_Texture_InfoMeas1_maskosingray_3_01	Mean_Identifyhemasub2_Granularity_4_ImageAfterMath	Mean_Identifyhemasub2_Granularity_5_ImageAfterMath	Mean_Identifyhemasub2_Granularity_6_ImageAfterMath	Mean_Identifyhemasub2_Texture_Correlation_ImageAfterMath_3_02	Median_Identifyeosinprimarycytoplasm_Location_Center_X	Median_Identifyeosinprimarycytoplasm_Texture_DifferenceVariance_maskosingray_3_00	Median_Identifyeosinprimarycytoplasm_Texture_InverseDifferenceMoment_maskosingray_3_00	Median_Identifyhemasub2_AreaShape_Center_Y	Median_Identifyhemasub2_AreaShape_Orientation	Median_Identifyhemasub2_AreaShape_Zernike_2_0	Median_Identifyhemasub2_AreaShape_Zernike_3_1	Median_Identifyhemasub2_Granularity_10_ImageAfterMath	Median_Identifyhemasub2_Granularity_4_ImageAfterMath
LOC138369	0.00219537	0.393305	0.0224019	0.0173521	0	0	0	0	0	0	0	0	-0.22658	0	0	0	0	0	0	0	0	0	-0.178035	0	0.0380585	0	0	0	0	0	0	0	0	0	0	0	0	0	0	0	0	0	0	0.131954	0	0	0	0	0
APOC3	0.00234842	0.319169	0.184753	0.00874895	0	0	0	0	0	0	0	0	-0.185965	-0.0671894	0	-0.0762555	0	0	0	0	-0.0487642	0	-0.190573	0	0.0379292	0	0	0	0	0	0	-0.0145272	0	0	0	0	0	0	0	0	0	-0.0335485	0	0.0924399	0	0	0	0	0
CLU	4.54676e-05	0.383532	0.142835	0.000575984	0	0	0	0	0	0	0	0	-0.159936	-0.0212982	0	-0.0468733	0	0	0	0	0	0	-0.143309	0	0.0672779	0	0	0	0	0	0	-0.00132351	0	0	0	0	0	0	0	0	0	0	0	0.109391	0	0	0	0	0
MGC12386	6.02881e-05	2.82266	0.88808	0.959705	0	0	0	0	0	-0.0274528	0	-0.0389769	-0.150461	0	0	0	0	0	0	0	-0.0301296	0	-0.145738	0	0.129434	-0.101328	0	0	0	-0.0428076	0	0	0	0	0	0	0	-0.125939	0	0	0	0	0	0.133881	0	0	0	0	0
SPP1	0.00150596	-0.394272	0.082899	2.77941e-05	0	0	0	0	0	0	0	-0.0449809	-0.11362	0	0	-0.0998548	0	0	0	0.0484733	-0.0476867	0	-0.215052	0	0.0490911	0	0	0.00860882	0	-0.118202	0	-0.0545257	-0.07148	0	0	0	0	0	0	0	0.00562002	0	0	0.160958	0	0	0	0.0809573	0
SERPING1	0.000573818	0.448756	0.209808	0.0125701	0.0628848	0	0	0	0	0	0	0	-0.168461	-0.0672029	0	0	0	0	0	0	0	0	-0.168925	0	0.0504268	0	0	0	0	-0.0119499	0	0	0	0	0	0	0	0	0	0	0	0	0	0.145387	0	0	0	0	0
MT2A	0.00223792	0.977441	0.4518	0.487891	0	0	0	0	0	0	0	0	-0.160445	-0.142033	0	0	0	0	0	0	0	0	-0.117297	0	0.0590871	-0.0703995	0	0	0	-0.0359527	0	0	0	0	0	0	0	0	0	0.0121003	0	0	0	0.153526	0	0	0	0	0
ORM2	6.69834e-05	0.415995	0.0618538	0.269369	0	0	0	0	0	0	0	0	-0.147333	-0.075225	0	-0.046962	0	0	0	0	-0.0147639	0	-0.139327	0	0.0405541	0	0	0	0	0	0	0	0	0	0	0	0	0	0	0	0	0	0	0.174476	0	0	0	0	0
ITIH1	0.000682791	0.463017	0.249815	0.000106801	0.00974034	0	0	0	0	0	0	0	-0.162552	-0.0819469	0	-0.0572545	0	0	0	0	-0.032364	0	-0.182505	0	0.0953526	0	0	0	0	-0.0220432	0	0	0	0	0	0	0	0	0	0	0	0	0	0.240263	0	0	0	0	0
PCK1	0.000420973	0.557093	0.291421	0.000115076	0	0	0	0	0	0	0	-0.0264779	-0.185621	-0.13395	0	-0.0255447	0	0	0	0	0	0	-0.207938	0	0.0833132	0	0	0	0	-0.113696	0	0	0	0	0	0	0	0	0	0	0	0	0	0.183471	0	0	0	0.041319	0
LOC90053	0.00231763	0.419078	0.162343	0.00118984	0	0	0	0	0	0	0	-0.064957	-0.13502	-0.0981925	0	-0.039074	0	0	0	0	-0.0277196	0	-0.182078	0	0.0507476	0	0	0	0	-0.0346247	0	0	0	0	0	0	0	0	0	0	0.054303	0	0	0.163948	0	0	0	0.105251	0
C1R	0.00171552	0.294594	0.0303851	0.0141779	0.0233442	0	0	0	0	0	0	-0.0603004	-0.168016	-0.096601	0	-0.0200957	0	0	0	0	0	0	-0.177566	0	0.0717897	0	0	0	0	-0.0535424	0	0	0	0	0	0	0	0	0	0	0	0	0	0.182614	0	0	0	0.0792081	0
IGFBP4	0.0005883	0.139514	0.0517673	0.0282881	0	0	0	0	0	0	0	0	-0.0622843	-0.117727	0	-0.0457866	0	0	-0.0939839	0	0	0	-0.157092	0	0.0110887	0	0	0	0	0	0	0	0	0	0	0	0	0	0	0	0	0	0	0.0708718	0	0	0	0	0
ALDH2	0.000746446	0.510249	0.0438768	0.000650405	0	0	0	0	0	-0.00782585	0	-0.0918802	-0.209195	-0.0946788	0	-0.0490694	0	0	0	0	-0.0228441	0	-0.234301	0	0.0260072	0	0	0	0	-0.0348526	0	0	0	0	0	0	0	0	0	0	0.0764026	0	0	0.123879	0	0	0	0	0
ADH1C	0.00100857	0.372191	0.07364	0.000257631	0	0	0	0	0	0	0	-0.0736291	-0.21659	-0.0696608	0	-0.0422082	0	0	0	0	-0.0283085	0	-0.203583	0	0.0608663	0	0	0	0	0	0	0	0	0	0	0	0	-0.011567	0	0	0.0742358	-0.107703	0	0.0178004	0	0	0	0.0193615	0
MT1X	0.00141711	0.836632	0.326942	0.170146	0	0	0	0	0	-0.0363115	0	-0.0759831	-0.187154	-0.20418	0	0	0	0	0	0	-0.01626	0	-0.165685	0	0.067425	-0.110454	0	0	0	-0.0740815	0	0	0	0	0	0	0	0	0	0	0	0	0	0.197513	0	0	0	0	0
SDC1	0.000497032	0.149598	0.0864592	0.288646	0	0	0	0	0	0	0	0	-0.162463	-0.0207605	0	0	0	0	0	0	0	0	-0.1526	0	0.029802	0	0	0	0	0	0	0	0	0	0	0	0	0	0	0	0.0129041	0	0	0.105363	0	0	0	0	0
CD14	0.000814565	0.26963	0.175433	0.00526401	0	0	0	0	0	0	0	0	-0.134044	-0.0504266	0	0	0	0	0	0	0	0	-0.124866	0	0.00813984	0	0	0	0	0	0	0	0	0	0	0	0	0	0	0	0.0162777	0	0	0.0869644	0	0	0	0	0
AEBP1	0.000815048	0.0904366	0.27991	0.947279	0	0	0	0	0	0	0	0	0	0	0	0	0	0	0	0	0	0	-0.0872753	0	0	0	0	0	0	0	0	0	0	0	0	0	0	-0.0852861	0	0	0	0	0	0	0	0	0	0	0
PTMS	0.000554312	0.408267	0.4785	0.0295949	0	0	0	0	0	0	0	0	-0.0391261	0	0	0	0	0	0	0	0	0	-0.0777033	0	0	0	0	0	0	0	0	0	0	0	0	0	0	0	0	0	0	0	0	0	0	0	0	0	0
MT1Q	9.43253e-08	5.93173	0.129471	0.0960659	0	0	0	0	0.00999165	-0.0210947	0	-0.0720867	-0.1239	0	0	0	0	0	0	0	-0.0896028	0	-0.154986	0	0.159574	-0.189389	0	0	0	-0.00294	0	0	0	0	0	0	0	-0.109528	0	0	0.0078264	0	0	0	0	0	0	0	0
ECHS1	0.00132983	0.393757	0.0723475	0.000118274	0	0	0	0	0	0	0	0	-0.158674	-0.0427999	0	-0.149975	0	0	0	0	-0.0225679	0	-0.179953	0	0	0	0	0	0	0	0	0	0	0	0	0	0	0	0	0	0	0	0	0.0605475	0	0	0	0.0171371	0
COX4I1	0.00169363	0.23347	0.716005	0.194011	0	0	0	0	0	0	0	0	0	0	0	0	0	0	0	0	0	0	-0.0806281	0	0	0	0	0	0	0	0	0	0	0	0	0	0	0	0	0	0	0	0	0	0	0	0	0	0
FGF19	0.000425852	5.15439	0.0704858	0.450239	0	0	0	0	0	-0.0172392	0	0	-0.136284	-0.00694513	0	-0.121383	0	0	0	0	-0.064271	0	-0.147785	0	0.127668	-0.00271592	0	0.0984422	0	0	0	0	0	0	0	0	0	-0.142487	0	0	0.0226907	0	0	0.104275	0	0	0	0	0
MYL6	0.00111693	0.264332	0.972064	0.661172	0	0	0	0	0	0	0	0	0	0	0	0	0	0	0	0	0	0	-0.0707649	0	0	0	0	0	0	0	0	0	0	0	0	0	0	0	0	0	0	0	0	0	0	0	0	0	0
C6	0.000209883	0.428856	0.0665288	0.000541787	0	0	0	0	0	0	0	0	-0.197443	0	0	0	0	0	0	0	0	0	-0.162447	0	0.0342616	0	0	0	0	0	0	0	0	0	0	0	0	0	0	0	0	0	0	0.141631	0	0	0	0	0
MT1M	9.60015e-05	2.74412	0.396239	0.441348	0	0	0	0.0299898	0	0	0	-0.0123308	-0.149775	-0.0527413	0	0	0	0	0	0	-0.0524448	0	-0.143519	0	0.135561	-0.118096	0	0	0	-0.0572672	0	0	0	0	0	0	0	-0.130698	0	0	0	0	0	0.147759	0	0	0	0	0
IGFBP5	0.000952248	0.0962826	0.22659	0.543073	0	0	0	0	0	0	0	0	0	0	0	0	0	0	0	0	0	0	-0.0883863	0	0	0	0	0	0	0	0	0	0	0	0	0	0	-0.101914	0	0	0	0	0	0	0	0	0	0	0
GPNMB	0.000275567	0.200967	0.327746	0.472302	0	0	0	0	0	0	0	0	0	0	0	0	0	0	0	0	0	0	-0.087513	0	0	0	0	0	0	0	0	0	0	0	0	0	0	-0.105613	0	0	0	0	0	0	0	0	0	0	0
CTSK	4.56303e-05	0.228759	0.27991	0.457768	0	0	0	0	0	0	0	0	0	0	0	0	0	0	0	0	0	0	-0.0934239	0	0	0	0	0	0	0	0	0	0	0	0	0	0	-0.0846204	0	0	0	0	0	0	0	0	0	0	0
LOC56921	0.00179308	-0.517047	0.0452346	0.112738	0	0	0	0	0	0	0	0	-0.099983	0	0	0	0	0	0	0	0	0	-0.125777	0	0.0251719	0	0	0	0	0	0	0	0	0	0	0	0	-0.166341	0	0	0.00351322	0	0	0.101414	0	0	0	0	0
NPD009	0.00022848	0.451604	0.192546	0.00674214	0.112487	0	0	0	0	0	0	0	-0.185186	0	0	0	0	0	0	0	0	0	-0.173787	0	0.0309168	0	0	0	0	0	0	0	-0.0229174	0	0	0	0	0	0	0	0.103489	0	0	0.0830401	0	0	0	0	0
C8A	4.29675e-05	0.410592	0.244522	0.010237	0	0	0	0	0	0	0	0	-0.204562	0	0	0	0	0	0	0	0	0	-0.14318	0	0.0242938	0	0	0	0	0	0	0	0	0	0	0	0	0	0	0	0	0	0	0.153577	0	0	0	0	0
YWHAD	0.00107875	-0.514597	0.116135	0.000473702	0	0	0	0	0	0	0	0	-0.066273	0	0	0	0	0	0	0	0	0	-0.113913	0	0	0	0	0	0	0	0	0	-0.0890519	0	0	0	0	0	0	0	0	0	0	0.08887	0	0	0	0	0
TIMP2	0.000778017	0.151491	0.0618513	0.0991802	0	0	0	0	0	0	0	0	-0.0846054	-0.144122	0	-0.0310589	0	0	-0.0453215	0	0	0	-0.173865	0	0.0746761	0	0	0	0	-0.0390536	0	0	0	0	0	-0.0581443	0	-0.192645	0	0	0	0	0	0.0973345	0	0	0	0.113128	0
DUSP1	0.00130747	0.346446	0.133591	0.0100638	0	0	0	0	0	0	0	0	-0.195863	-0.0597093	0	0	0	0	0	0	0	0	-0.153509	0	0.0729731	0	0	0	0	-0.032193	0	0	0	0	0	0	0	-0.0571921	0	0	0	0	0	0.143867	0	0	0	0	0
TXNRD1	0.00022848	-0.531215	0.829507	0.0634418	0	0	0	0	0	0	0	0	0	0	0	0	0	0	0	0	0	0	0	0	0	0	0	0	0	0	0	0	0	0	0	0	0	0	0	0	0	0	0	0	0	0	0	0	0
GOT2	1.08774e-05	0.532086	0.269283	5.11574e-07	0	0	0	0	0	0	0	-0.0505411	-0.209091	-0.128552	0	-0.0843898	0	0	0	0	-0.0403487	0	-0.156735	0	0.0452414	-0.0182997	0	0	0	0	0	0	0	0	0	0	0	0	0	0	0	-0.0436713	0	0.0546988	0	0	0	0	0
MT1F	0.00149055	2.13314	0.846369	0.354729	0	0	0	0.0102445	0	-0.0168594	0	-0.0318301	-0.142111	-0.0786023	0	0	0	0	0	0	-0.0515814	0	-0.155946	0	0.131163	-0.0852559	0	0	0	-0.0890106	0	0	0	0	0	0	0	-0.176149	0	0	0	0	0	0.171526	0	0	0	0	0
UGT1A9	0.00288008	-0.472874	0.335544	0.899172	0	0	0	0	0	0	0	0	0	0	0	0	0	0	0	0	0	0	-0.0725817	0	0	0	0	0	0	0	0	0	0	0	0	0	0	-0.149539	0	0	0	0	0	0	0	0	0	0	0
PRSS1	4.20926e-07	8.19511	0.312176	0.281022	0	0	0	0	0.0363112	-0.00217472	0	-0.0616987	-0.132802	0	0	0	0	0	0	0	-0.0872127	0	-0.154884	0	0.156056	-0.196032	0	0	0	-0.0052375	0	0	0	0	0	0	0	-0.126546	0	0	0.0183896	0	0	0	0	0	0	0	0
REG3G	3.36195e-07	8.42181	0.308086	0.263237	0	0	0	0	0.0157451	-0.0109139	0	-0.0601847	-0.121623	0	0	0	0	0	0	0	-0.082829	0	-0.151413	0	0.153765	-0.185743	0	0	0	0	0	0	0	0	0	0	0	-0.111179	0	0	0.00992631	0	0	0	0	0	0	0	0
ACAT1	6.3073e-05	0.467743	0.0707854	0.00118083	0	0	0	0	0	0	0	0	-0.222327	-0.0571596	0	-0.120356	0	0	0	0	0	0	-0.154031	0	0.0300387	0	0	0	0	0	0	0	0	0	0	0	0	0	0	0	0.0131704	0	0	0.166841	0	0	0	0	0
NPM1	0.000288164	-0.402459	0.111384	0.0357557	0	0	0	0	0	0	0	0	-0.115432	0	0	0	0	0	0	0	0	0	-0.158048	0	0	0	0	0	0	0	0	0	0	0	0	0	0	-0.0808392	0	0	0.0532021	0	0	0.0854945	0	0	0	0	0
LAPTM4B	0.000319634	-0.518813	0.113361	1.26937e-06	0	0	0	0	0	0	0	0	-0.10467	-0.0581801	0	-0.0588232	0	0	0	0	0	0	-0.165085	0	0.0163027	0	0	0	0	0	0	0	0	0	0	0	0	-0.0678862	0	0	0.023831	0	0	0.162916	0	0	0	0	0
THBS1	0.00150596	0.320937	0.0326425	0.0307893	0	0	0	0	0	0	0	0	-0.126556	-0.111512	0	-0.0631066	0	0	0	0	0	0	-0.167177	0	0.0987066	0	0	0	0	-0.0711876	0	0	0	0	0	0	0	-0.151459	0	0	0.0546584	0	0	0.127455	0	0	0	0.0911388	-0.0480483
C7	0.0022057	0.363159	0.0614189	0.0189123	0	0	0	0	0	0	0	0	-0.168531	-0.108969	0	-0.0716737	0	0	0	0	0	0	-0.151042	0	0.0849297	0	0	0	0	-0.0297755	0	-0.00958405	0	0	0	0	0	-0.0966786	0	0	0.0146966	0	0	0.114173	0	0	0	0.0198647	-0.0253308
ACTA2	0.000971575	0.137602	0.213145	0.194912	0	0	0	0	0	0	0	0	0	0	0	0	0	0	0	0	0	0	-0.0761707	0	0	0	0	0	0	0	0	0	0	0	0	0	0	-0.100909	0	0	0	0	0	0	0	0	0	0	0
DHRS3	0.00171799	0.336247	0.207535	0.00624035	0	0	0	0	0	0	0	0	-0.125538	-0.0699007	0	0	0	0	0	0	0	0	-0.144381	0	0	0	0	0	0	0	0	0	0	0	0	0	0	0	0	0	0	0	0	0.081914	0	0	0	0	0
AES	0.00138584	0.216717	0.557155	0.294564	0	0	0	0	0	0	0	0	0	-0.00923628	0	0	0	0	0	0	0	0	-0.0971626	0	0	0	0	0	0	0	0	0	0	0	0	0	0	-0.119623	0	0	0	0	0	0	0	0	0	0	0
HBM	9.60015e-05	0.320645	0.429016	0.406499	0	0	0	0	0	0	0	0	0	0	0	0	0	0	0	0	0	0	-0.0932596	0	0	0	0	0	0	0	0	0	0	0	0	0	0	-0.0830768	0	0	0	0	0	0	0	0	0	0	0
SRXN1	0.000201018	-0.528229	0.829507	0.102617	0	0	0	0	0	0	0	0	0	0	0	0	0	0	0	0	0	0	0	0	0	0	0	0	0	0	0	0	0	0	0	0	0	0	0	0	0	0	0	0	0	0	0	0	0
UQCRC1	0.000628527	0.268705	0.0253283	0.00160777	0	0	0	0	0	0	0	0	-0.103364	-0.133003	0	-0.0477094	0	0	0	0	-0.0168399	0	-0.18849	0	0	0	0	0	0	0	0	0	0	0	0	0	0	0	0	0	0	0	0	0.0718994	0	0	0	0.0676987	0
MYL12B	0.00268107	0.327958	0.240441	0.898641	0	0	0	0	0	0	0	0	-0.0860019	-0.063338	0	0	0	0	0	0	0	0	-0.124985	0	0	0	0	0	0	0	0	0	0	0	0	0	0	0	0	0	0	0	0	0	0	0	0	0	0
SERPINA10	0.000263677	0.479679	0.0452075	0.0626412	0	0	0	0	0	0	0	0	-0.2033	-0.0469281	0	0	0	0	0	0	0	0	-0.11651	0	0.0404625	0	0	0	0	0	0	0	0	0	0	0	0	-0.0737399	0	0	0	0	0	0.225045	0	0	0	0	0
SNF1LK	0.00014283	0.387177	0.0339198	0.0792609	0	0	0	0	0	0	0	0	-0.158088	-0.0702028	0	0	0	0	0	0	0	0	-0.163659	0	0.0876417	0	0	0	0	-0.0752351	0	0	0	0	0	0	0	0	0	0	0.00412803	0	0	0.129974	0	0	0	0	0
JM27	0.00275853	-0.457492	0.084917	0.509678	0	0	0	0	0	0	0	0	-0.118654	-0.115967	0	0	0	0	0	0	-0.0390359	0	-0.184728	0	0.0553629	0	0	0	0	-0.0331362	0	0	0	0	0	0	0	-0.134278	0	0	0.00237808	0	0	0.140037	0	0	0	0.100247	0
UGDH	0.000268622	-0.629494	0.829507	0.0267969	0	0	0	0	0	0	0	0	0	0	0	0	0	0	0	0	0	0	0	0	0	0	0	0	0	0	0	0	0	0	0	0	0	0	0	0	0	0	0	0	0	0	0	0	0
HBA2	0.00102347	0.252414	0.465414	0.829485	0	0	0	0	0	0	0	0	0	0	0	0	0	0	0	0	0	0	-0.0940452	0	0	0	0	0	0	0	0	0	0	0	0	0	0	-0.0909061	0	0	0	0	0	0	0	0	0	0	0
NCL	2.45777e-05	-0.465936	0.279441	0.000103505	0	0	0	0	0	0	0	0	-0.0874718	0	0	0	0	0	0	0	0	0	-0.164215	0	0	0	0	0	0	0	0	0	0	0	0	0	0	0	0	0	0	0	0	0.0495443	0	0	0	0	0
DKFZP566B133	0.000928089	0.514588	0.094604	0.0148411	0	0	0	0	0	0	0	0	-0.102594	-0.0847593	0	-0.066598	0	0	0	0	0	0	-0.186885	0	0.071926	0	0	0	0	-0.0693005	0	0	0	0	0	0	0	0	0	0.010409	0	0	0	0.126068	0	0	0	0	0
HNRNPA2B1	4.90226e-05	-0.458698	0.670088	0.116572	0	0	0	0	0	0	0	0	-0.154582	0	0	0	0	0	0	0	0	0	-0.109762	0	0	0	0	0	0	0	0	0	0	0	0	0	0	0	0	0	0	0	0	0	0	0	0	0	0
DCN	0.0024538	0.321121	0.0252649	0.014612	0	0	0	0	0	0	0	0	-0.160901	-0.121094	0	-0.0870638	0	0	0	0	0	0	-0.155334	0	0.0985574	0	0	0	0	-0.0404054	0	-0.0204089	0	0	0	0	0	-0.174523	0	0	0.0307887	0	0	0.128152	0	0	0	0.082537	-0.0589095
GA	0.000376267	0.22979	0.324708	0.0684035	0	0	0	0	0	0	0	0	-0.167308	-0.0559297	0	0	0	0	0	0	0	0	-0.175115	0	0.0414323	0	0	0	0	0	0	0	0	0	0	0	0	0	0	0	0.0219786	0	0	0.132241	0	0	0	0	0
LASP1	0.000375473	-0.444781	0.664928	0.126007	0	0	0	0	0	0	0	0	-0.0936874	-0.0299315	0	0	0	0	0	0	0	0	-0.105297	0	0	0	0	0	0	0	0	0	0	0	0	0	0	0	0	0	0	0	0	0.0819255	0	0	0	0	0
ANXA5	0.00132983	-0.454641	0.109708	0.000183157	0	0	0	0	0	0	0	0	-0.13833	-0.00965509	0	0	0	0	0	0	0	0	-0.15767	0	0	0	0	0	0	-0.0456075	0	0	0	0	0	0	0	0	0	0	0	0	0	0.0840526	0	0	0	0	0
SLC25A25	0.000158844	0.543537	0.0457422	0.00243877	0	0	0	0	0	-0.017901	0	0	-0.209988	-0.0713974	0	-0.0714839	0	0	0	0	0	0	-0.178335	0	0.12403	-0.016408	0	0	0	-0.0921913	0	-0.0503363	0	0	0	0	0	0	0	0	0.0294991	0	0	0.129688	0	0	0	0.0430094	0
CPA1	1.28993e-06	8.68917	0.18719	0.236752	0	0	0	0	0.0303946	-0.0155684	0	-0.0659441	-0.0979433	0	0	0	0	0	-0.0102287	0	-0.053623	-0.00324259	-0.155349	0	0.151366	-0.178594	0	0	0	0	0	0	0	0	0	0	0	-0.111725	0	0	0	0	0	0	0	0	0	0	0
LOC127376	1.50464e-05	-0.512999	0.202243	0.0105837	0	0	0	0	0	0	0	0	-0.0522317	-0.172063	0	-0.060959	0	0	0	0	0	0	-0.109452	0	0	0	0	0	0	-0.019358	0	0	0	0	0	0	0	0	0	0	0	0	0	0.117043	0	0	0	0	0
LOC136262	0.00125397	4.76018	0.376901	0.790014	0	0	0	0	0	-0.0644392	0	-0.0685569	-0.146734	-0.022737	0	0	0	0	0	0	-0.076837	0	-0.158691	0	0.126819	-0.152162	0	0	0	-0.0073199	0	0	0	0	0	0	0	-0.18872	0	0	0.0235239	0	0	0.00485319	0	0	0	0	0
EPAS1	0.000578432	0.212433	0.0856244	0.00219907	0	0	0	0	0	0	0	0	-0.108065	-0.0772181	0	-0.0228504	0	0	-0.0661662	0	0	0	-0.145347	0	0.0437884	0	0	0	0	0	0	0	0	0	0	0	0	-0.0414566	0	0	0	0	0	0.0684334	0	0	0	0	0
TAGLN	0.00241049	0.29958	0.530934	0.0152701	0	0	0	0	0	0	0	0	-0.0397451	-0.0559256	0	0	0	0	0	0	0	0	-0.103179	0	0	0	0	0	0	0	0	0	0	0	0	0	0	-0.144691	0	0	0	0	0	0	0	0	0	0	0
CLPS	9.43253e-08	8.46617	0.257374	0.210794	0	0	0	0	0.0488873	-0.0138701	0	-0.0883835	-0.116096	0	0	0	0	0	0	0	-0.078957	0	-0.159112	0	0.156169	-0.199291	0	0	0	-0.00664323	0	0	0	0	0	0	0	-0.141327	0	0	0.0146889	0	0	0	0	0	0	0	0
LAMB2	0.000149329	0.675497	0.648119	0.000433589	0	0	0	0	0	0	0	0	-0.120096	-0.0298777	0	0	0	0	0	0	0	0	-0.138197	0	0	0	0	0	0	0	0	0	0	0	0	0	0	0	0	0	0	0	0	0	0	0	0	0	0
APOF	0.000323304	0.445725	0.0262398	0.0153261	0	0	0	0	0	0	0	0	-0.105062	0	0	0	0	0	0	0	0	0	-0.118337	0	0	0	0	0	0	0	0	0	0	0	0	0	0	-0.0581392	0	0	0	0	0	0.161942	0	0	0	0	0
ELN	0.00182627	0.328345	0.213145	0.538651	0	0	0	0	0	0	0	0	0	0	0	0	0	0	0	0	0	0	-0.0749542	0	0	0	0	0	0	0	0	0	0	0	0	0	0	-0.11724	0	0	0	0	0	0	0	0	0	0	0
LOC199907	0.00109768	-0.379746	0.0737877	0.0178791	0	0	0	0	0	0	0	0	-0.0990549	-0.0504515	0	0	0	0	0	0	0	0	-0.146196	0	0	0	0	0	0	0	0	0	0	0	0	0	0	0	0	0	0	0	0	0.109747	0	0	0	0	0
CIDEB	0.000148559	0.42377	0.107783	0.000234284	0.0264095	0	0	0	0	-0.0302074	0	0	-0.141093	-0.0100191	0	-0.0422317	0	0	0	0	0	0	-0.177307	0	0.0100666	0	0	0	0	0	0	0	0	0	0	0	0	0	0	0	0.0286428	0	0	0.0892517	0	0	0	0	0
PLVAP	0.00073478	0.159832	0.0971746	0.00170493	0	0	0	0	0	0	0	0	-0.0730432	-0.116645	0	-0.0292959	0	0	-0.0691259	0	0	0	-0.155878	0	0.0299771	0	0	0	0	0	0	0	0	0	0	0	0	0	0	0	0	0	0	0.057132	0	0	0	0	0
EPHX2	0.00187931	0.323035	0.127694	0.000113965	0	0	0	0	0	0	0	0	-0.185205	0	0	0	0	0	0	0	0	0	-0.147123	0	0.0635028	0	0	0	0	0	0	0	-0.125214	-0.017881	0	0	0	0	0	0	0	0	0	0.110974	0	0	0	0	0
CTGF	0.00191543	0.310291	0.0276352	0.0582196	0	0	0	0	0	0	0	0	-0.136148	-0.119017	0	-0.064363	0	0	0	0	0	0	-0.154698	0	0.0947129	0	0	0	0	-0.054038	0	-0.0025469	0	0	0	0	0	-0.200419	0	0	0.0561318	0	0	0.122568	0	0	0	0.0680057	0
KIRREL2	7.14967e-08	8.80935	0.168773	0.110783	0	0	0	0	0	-0.0352643	0	-0.0875283	-0.110654	0	0	0	0	0	0	0	-0.108556	0	-0.152978	0	0.160995	-0.203287	0	0	0	-0.0057856	0	0	0	0	0	0	0	-0.116609	0	0	0.0150074	0	0	0	0	0	0	0	0
CD164	0.00119268	-0.380142	0.44264	0.00151342	0	0	0	0	0	0	0	0	-0.103702	-0.0545594	0	0	0	0	0	0	0	0	-0.156609	0	0	0	0	0	0	0	0	0	0	0	0	0	0	-0.112237	0	0	0	0	0	0.0542697	0	0	0	0	0
MFSD2A	0.000340016	0.45585	0.138941	0.123747	0.0374406	0	0	0	0	0	0	0	-0.175002	0	0	0	0	0	0	0	0	0	-0.155878	0	0.0480627	0	0	0	0	0	0	0	0	0	0	0	0	0	0	0	0	0	0	0.0529156	0	0	0	0	0
NAPA	0.00100857	0.281575	0.681163	0.0202442	0	0	0	0	0	0	0	0	0	0	0	0	0	0	0	0	0	0	-0.0980576	0	0	0	0	0	0	0	0	0	0	0	0	0	0	0	0	0	0	0	0	0	0	0	0	0	0
CYP4F3	0.00282324	0.370273	0.0558479	0.00350738	0.0151259	0	0	0	0	0	0	0	-0.175297	-0.0226028	0	0	0	0	0	0	0	0	-0.154262	0	0.0394965	0	0	0	0	0	0	0	0	0	0	0	0	0	0	0	0	0	0	0.148012	0	0	0	0	0
HBB	0.000773909	0.783792	0.0429434	0.433377	0	0	0	0	0	0	0	0	-0.107182	-0.0667171	0	-0.0288347	0	0	-0.0242376	0	0	0	-0.158679	0	0.0519357	0	0	0	0	0	0	0	0	0	0	0	0	-0.12728	0	0	0	0	0	0.108044	0	0	0	0	0
IGF2R	7.75181e-06	-0.673487	0.075713	0.0689205	0	0	0	0	0	0	0	0	-0.0742361	-0.110291	0	0	0	0	0	0	0	0	-0.1719	0	0	0	0	0	0	0	0	0	0	0	0	0	0	0	0	0	0	0	0	0.0592106	0	0	0	0	0
LOC102724833	0.00165751	0.370812	0.0734912	0.304082	0	0	0	0	0	0	0	0	-0.125115	-0.0730832	0	-0.0251153	0	0	0	0	0	0	-0.142559	0	0.0288193	0	0	0	0	0	0	0	0	0	0	0	0	-0.0107574	0	0	0	0	0	0.126087	0	0	0	0	0
HNRNPU	0.00054544	-0.362192	0.102455	0.0159121	0	0	0	0	0	0	0	0	-0.101582	-0.028792	0	0	0	0	0	0	0	0	-0.14515	0	0	0	0	0	0	0	0	0	0	0	0	0	0	0	0	0	0	0	0	0.0827727	0	0	0	0	0
ECI1	0.00132983	0.528103	0.394753	0.00043145	0	0	0	0	0	0	0	0	-0.121201	-0.0747678	0	0	0	0	0	0	-0.0208202	0	-0.155102	0	0	0	0	0	0	0	0	0	0	0	0	0	0	0	0	0.0465	0	0	0	0.0223036	0	0	0	0.0290746	0
PQLC1	4.88097e-06	0.489918	0.128049	0.180567	0	0	0	0	0	0	0	0	-0.143657	-0.0763115	0	-0.0293826	0	0	0	0	0	0	-0.0983855	0	0	0	0	0	0	0	0	0	0	0	0	0	0	0	0	0	0	0	0	0.0730075	0	0	0	0	0
HNRNPK	3.42692e-06	-0.529911	0.254414	0.00562996	0	0	0	0	0	0	0	0	-0.106849	-0.118307	0	0	0	0	0	0	0	0	-0.133761	0	0	0	0	0	0	0	0	0	0	0	0	0	0	0	0	0	0	0	0	0.0846232	0	0	0	0	0
FBXW5	0.000230938	0.271332	0.138758	0.0533444	0	0	0	0	0	0	0	0	-0.136723	-0.0339493	0	0	0	0	0	0	0	0	-0.139136	0	0	0	0	0	0	0	0	0	0	0	0	0	0	0	0	0	0	0	0	0.0584935	0	0	0	0	0
CCT5	0.000452394	-0.479457	0.411377	1.9673e-05	0	0	0	0	0	0	0	0	-0.131745	0	0	0	0	0	0	0	0	0	-0.159439	0	0	0	0	0	0	0	0	0	0	0	0	0	0	-0.096773	0	0	0	0	0	0.0571895	0	0	0	0	0
NDUFS8	0.00151364	0.213586	0.0809561	0.00873037	0	0	0	0	0	0	0	0	-0.0606146	-0.0931581	0	0	0	0	0	0	0	0	-0.141791	0	0	0	0	0	0	0	0	0	0	0	0	0	0	0	0	0	0	0	0	0.0281823	0	0	0	0	0
LOC105374713	0.00276555	-0.367131	0.335109	8.52112e-05	0	0	0	0	0	0	0	0	-0.127771	0	0	0	0	0	0	0	0	0	-0.138477	0	0	0	0	0	0	0	0	0	0	0	0	0	0	-0.132274	0	0	0	0	0	0.0543156	0	0	0	0	0
CRTAC1	0	4.05053	0.269894	0.263573	0	0	0	0	0	0	0	0	-0.0139013	-0.0925792	0	-0.0397913	0	0	-0.222571	0	0	-0.0355807	-0.151211	0	0.0564713	0	0.0594486	0	0	0	0	0	0	0	0	0	0	-0.165641	0	0	0	0	0	0	0	0	0	0	0
CDC23	4.56375e-05	-0.418988	0.829507	0.039646	0	0	0	0	0	0	0	0	0	0	0	0	0	0	0	0	0	0	0	0	0	0	0	0	0	0	0	0	0	0	0	0	0	0	0	0	0	0	0	0	0	0	0	0	0
ANXA2P2	0.000516724	-0.539936	0.0383845	0.000728143	0	0	0	0	0	0	0	0	-0.13841	0	0	-0.0763673	0	0	0	0	-0.0126216	0	-0.183308	0	0.0144212	0	0	0	0	-0.0293331	0	0	0	0	0	0	0	0	0	0	0	0	0	0.151522	0	0	0	0	0
SOD3	0.00044246	0.327805	0.27991	0.958042	0	0	0	0	0	0	0	0	0	0	0	0	0	0	0	0	0	0	-0.0867774	0	0	0	0	0	0	0	0	0	0	0	0	0	0	-0.0860303	0	0	0	0	0	0	0	0	0	0	0
SLC39A1	0.00014187	-0.489783	0.323389	0.000862313	0	0	0	0	0	0	0	0	-0.0757966	0	0	0	0	0	0	0	0	0	-0.0264892	0	0	0	0	0	0	0	0	0	0	0	0	0	0	0	0	0	0	0	0	0	0	0	0	0	0
APOL6	1.1543e-05	0.395071	0.0844198	0.0523275	0	0	0	0	0	0	0	0	-0.115478	-0.0576263	0	0	0	0	0	0	0	0	-0.140102	0	0.036664	0	0	0	0	0	0	0	0	0	0	0	0	0	0	0	0	0	0	0.206688	0	0	0	0	-0.0581695
VTNR	0.00265338	-0.549962	0.0619563	0.0315614	0	0	0	0	0	0	0	0	-0.0839094	0	0	0	0	0	0	0	0	0	-0.108834	0	0	0	0	0	0	0	0	0	0	0	0	0	0	-0.0599607	0	0	0	0	0	0.0740354	0	0	0	0	0
SST	6.58292e-05	6.65461	0.168755	0.106169	0	0	0	0.0236941	0	-0.0481082	0	-0.123949	-0.11631	-0.0393312	0	0	0	0	0	0	-0.1157	0	-0.163522	0	0.140636	-0.222378	0	0	0	-0.0208695	0	0	0	0	0	0	0	-0.198121	0	0	0.0181821	0	0	0.00750893	0	0	0	0	-0.0163512
F11	0.000350794	0.345966	0.402315	0.0152067	0	0	0	0	0	0	0	0	-0.112019	0	0	0	0	0	0	0	0	0	-0.106521	0	0	0	0	0	0	0	0	0	0	0	0	0	0	0	0	0	0	0	0	0.0925963	0	0	0	0	0
RAD21	2.72275e-06	-0.56284	0.117072	0.978023	0	0	0	0	0	0	0	0	-0.0904325	-0.0269825	0	0	0	0	0	0	0	0	-0.135044	0	0	0	0	0	0	0	0	0	0	0	0	0	0	-0.0504015	0	0	0	0	0	0.107325	0	0	0	0	0
ENG	8.36231e-05	0.454175	0.169036	4.82968e-05	0	0	0	0	0	0	0	0	-0.0939762	-0.144469	0	-0.0546007	0	0	-0.0453416	0	0	0	-0.135778	0	0.0155752	0	0	0	0	0	0	0	0	0	0	0	0	-0.124491	0	0	0	0	0	0.0687385	0	0	0	0	0
STRC	0.00254965	4.71754	0.89066	0.893697	0	0	0	0	0	0	0	0	-0.134592	-0.0491682	0	0	0	0	0	0	-0.0699883	0	-0.143279	0	0.105036	-0.133014	0	0	0	0	0	0	0	0	0	0	0	-0.154498	0	0	0.00181778	0	0	0.0460507	0	0	0	0	0
HBA1	0.000998794	0.311368	0.465414	0.77048	0	0	0	0	0	0	0	0	0	0	0	0	0	0	0	0	0	0	-0.0925625	0	0	0	0	0	0	0	0	0	0	0	0	0	0	-0.089386	0	0	0	0	0	0	0	0	0	0	0
NDUFV2	0.00124554	0.504694	0.638074	0.00043081	0	0	0	0	0	0	0	0	-0.0961687	-0.0660191	0	-0.0314092	0	0	0	0	0	0	-0.162598	0	0	0	0	0	0	0	0	0	0	0	0	0	0	0	0	0.0312236	0	0	0	0.0368547	0	0	0	0	0
CRAT	4.88097e-06	0.583251	0.0557282	0.00177199	0	0	0	0	0	0	0	0	-0.246714	0	0	-0.0755265	0	0	0	0	0	0	-0.176771	0	0	0	0	0	0	0	0	0	0	0	0	0	0	0	0	0	0.00385876	0	0	0.106435	0	0	0	0	0
RND1	0.00027394	0.421321	0.16767	0.0164033	0	0	0	0	0	0	0	0	-0.132521	0	0	0	0	0	0	0	0	0	-0.136776	0	0.0556504	0	0	0	0	0	0	0	0	0	0	0	0	0	0	0	0.030405	0	0	0.0732593	0	0	0	0	0
LOC129128	0.000567039	0.24729	0.105773	0.037375	0	0	0	0	0	0	0	0	-0.118651	0	0	0	0	0	0	0	0	0	-0.125646	0	0	0	0	0	0	0	0	0	0	0	0	0	0	-0.0360084	0	0	0	0	0	0.11736	0	0	0	0	0
GLO1	0.000903953	-0.450579	0.0452582	0.459226	0	0	0	0	0	0	0	0	-0.134206	-0.0865144	0	0	0	0	0	0	0	0	-0.152699	0	0.0189502	0	0	0	0	0	0	0	0	0	0	0	0	-0.0810431	0	0	0	0	0	0.119649	0	0	0	0	0
FBLN2	0.00255411	0.123251	0.22659	0.585848	0	0	0	0	0	0	0	0	0	0	0	0	0	0	0	0	0	0	-0.0858699	0	0	0	0	0	0	0	0	0	0	0	0	0	0	-0.0965924	0	0	0	0	0	0	0	0	0	0	0
C19ORF43	0.00265338	0.306681	0.007012	0.00372759	0	0	0	0	0	0	0	0	-0.0674226	-0.156958	0	-0.0665262	0	0	0	0	-0.0131038	0	-0.179955	0	0	0	0	0	0	-0.0539434	0	0	0	0	0	0	0	0	0	0	0	0	0	0.12416	0	0	0	0.141203	0
HTATIP2	2.41282e-05	-0.58171	0.457298	0.000637287	0	0	0	0	0	0	0	0	-0.101332	0	0	0	0	0	0	0	0	0	-0.115624	0	0.0276369	0	0	0	0	0	0	0	0	0	0	0	0	-0.16845	0	0	0.0245679	0	0	0	0	0	0	0	0
PLOD2	2.81426e-05	-0.547395	0.219079	0.000185118	0	0	0	0	0	-0.0134728	0	0	-0.160598	-0.097717	0	0	0	0	0	0	0	0	-0.160565	0	0	0	0	0	0	0	0	0	0	0	0	0	0	-0.128033	0	0	0.00128765	0	0	0.0908326	0	0	0	0	0
RAN	0.000117349	-0.474516	0.0403296	0.000334162	0.00866436	0	0	0	0	0	0	0	-0.137071	-0.0449116	0	-0.0865965	0	0	0	0	0	0	-0.185987	0	0	0	0	0	0	-0.0424549	0	-0.00726983	0	0	0	0	0	0	0	0	0	0	0	0.132879	0	0	0	0	0
PRKDC	5.87328e-05	-0.591465	0.0319158	0.00944791	0	0	0	0	0	0	0	0	-0.0854123	0	0	0	0	0	0	0	0	0	-0.14318	0	0	0	0	0	0	0	0	0	0	0	0	0	0	0	0	0	0	0	0	0.0960748	0	0	0	0	0
HHATL	0.000237529	0.139045	0.27991	0.300734	0	0	0	0	0	0	0	0	0	0	0	0	0	0	0	0	0	0	-0.0887388	0	0	0	0	0	0	0	0	0	0	0	0	0	0	-0.0802616	0	0	0	0	0	0	0	0	0	0	0
ARPC5	0.00216646	-0.366665	0.0536337	0.0475393	0	0	0	0	0	0	0	0	-0.0932065	-0.0765183	0	0	0	0	0	0	0	0	-0.151621	0	0	0	0	0	0	0	0	0	0	0	0	0	0	-0.0421767	0	0	0.00872924	0	0	0.0919642	0	0	0	0	0
TCP1	0.00077969	-0.393683	0.179393	0.0414707	0	0	0	0	0	0	0	0	-0.0967239	-0.0345778	0	0	0	0	0	0	0	0	-0.200349	0	0	0	0	0	0	0	0	0	0	0	0	0	0	-0.161563	0	0	0	0	0	0.107886	0	0	0	0	0
SERP1	6.22343e-09	1.61208	0.224955	0.104611	0.0803717	0	0	0	0	-0.00454093	0	0	-0.188012	-0.111616	0	-0.0894767	0	0	0	0	0	0	-0.143085	0	0.101315	0	0	0	0	-0.0667718	0	-0.0515879	0	0	0	0	0	-0.178616	0	0	0.0847922	0	0	0.0647073	0	0	0	0	0
SPATS2L	0.00090111	-0.426176	0.0666387	0.00121101	0	0	0	0	0	0	0	0	-0.16284	-0.102695	0	-0.03085	0	0	0	0	0	0	-0.1741	0	0.0479471	0	0	0	0	-0.0298122	0	0	0	0	0	0	0	0	0	0	0	0	0	0.150309	0	0	0	0.0265173	0
NDUFA3	0.000452394	0.181282	0.00141267	0.020147	0	0	0	0	0	0	0	0	-0.0618917	-0.131906	0	-0.0563982	0	0	0	0	0	0	-0.160936	0	0	0	0	0	0	-0.0197276	0	0	0	0	0	0	0	0	0	0	0	0	0	0.0825754	0	0	0	0.116868	0
TFRC	0.000928089	-0.479204	0.137829	0.0208078	0	0	0	0	0	0	0	0	-0.172604	-0.130518	0	-0.068214	0	0	0	0.0353709	0	0	-0.174082	0	0.0665056	0	0	0	0	-0.0577932	0	0	0	0	0	0	0	0	0	0	0	0	0	0.183634	0	0	0	0.0299131	0
MXRA3~withdrawn	0.000903953	0.313576	0.213145	0.179221	0	0	0	0	0	0	0	0	0	0	0	0	0	0	0	0	0	0	-0.0987191	0	0	0	0	0	0	0	0	0	0	0	0	0	0	-0.152511	0	0	0	0	0	0	0	0	0	0	0
CLS	4.27287e-06	-0.496286	0.0865456	0.00328649	0	0	0	0	0	0	0	0	-0.150994	-0.15116	0	0	0	0	0	0	0	0	-0.15148	0	0	0	0	0	0	0	0	0	0	0	0	0	0	0	0	0	0	0	0	0.0351391	0	0	0	0.0552812	0
LOC90686	0.000469474	0.469988	0.427517	0.913346	0	0	0	0	0	0	0	0	0	0	0	0	0	0	0	0	0	0	-0.0846944	0	0	0	0	0	0	0	0	0	0	0	0	0	0	-0.0607517	0	0	0	0	0	0	0	0	0	0	0
CEACAM6	0.000207615	1.04289	0.056315	0.0446362	0	0	0	0	0	0	0	0	-0.0986512	-0.0805975	0	-0.0608766	0	0	0	0	0	0	-0.160129	0	0.0660598	0	0	0	0	-0.0298139	0	0	0	0	0	0	0	-0.184525	0	0	0.0264771	0	0	0.0694513	0	0	0	0.0238723	-0.0427172
CCT6A	9.38395e-06	-0.57412	0.0855872	0.000286226	0	0	0	0	0	0	0	0	-0.101392	0	0	0	0	0	0	0	0	0	-0.130997	0	0	0	0	0	0	0	0	0	0	0	0	0	0	-0.115215	0	0	0	0	0	0.0754914	0	0	0	0	0
MTHFS	0.00164834	0.466501	0.108836	0.000239849	0	0	0	0	0	0	0	-0.117294	-0.171795	-0.118547	-0.0123853	0	0	0	0	0.0229796	-0.0289041	0	-0.171983	0	0.0855251	0	0	0	0	0	0	-0.035763	-0.0827153	0	0	0	0	0	0	0	0.0274658	0	0	0.198131	0	0	0	0	0
XRCC5	0.000567039	-0.470819	0.0605384	0.00231374	0	0	0	0	0	0	0	0	-0.0653791	-0.0930929	0	-0.0588507	0	0	0	0	0	0	-0.133364	0	0.0115562	0	0	0	0	0	0	0	0	0	0	0	0	0	0	0	0	0	0	0.157649	0	0	0	0	0
WNK1	6.58292e-05	-0.711602	0.128398	0.00199129	0	0	0	0	0	0	0	0	-0.103288	-0.114318	0	0	0	0	0	0	0	0	-0.14026	0	0	0	0	0	0	0	0	0	0	0	0	0	0	0	0	0	0	0	0	0.0455727	0	0	0	0	0
DYT4	0.000480566	0.0899954	0.327746	0.640735	0	0	0	0	0	0	0	0	0	0	0	0	0	0	0	0	0	0	-0.0847008	0	0	0	0	0	0	0	0	0	0	0	0	0	0	-0.0909304	0	0	0	0	0	0	0	0	0	0	0
SLC31A1	0.00125397	0.423906	0.0470253	0.00731082	0	0	0	0	0	0	0	0	-0.19017	0	0	0	0	0	0	0	0	0	-0.147684	0	0.0302796	0	0	0	0	0	0	0	0	0	0	0	0	0	0	0	0.013771	0	0	0.16583	0	0	0	0	0
UGGT1	0.00256034	-0.325689	0.0328506	0.0185801	0	0	0	0	0	0	0	0	-0.0842161	-0.145392	0	-0.0809665	0	0	0	0	0	0	-0.161972	0	0.0389323	0	0	0	0	-0.021638	0	0	0	0	0	0	0	-0.189236	0	0	0	0	-0.0896825	0.092829	0	0	0	0.108079	0
SEC16A	0.00254259	0.473799	0.0832865	0.0196118	0	0	0	0	0	0	0	0	-0.117528	0	0	0	0	0	0	0	0	0	-0.150653	0	0.00705883	0	0	0	0	0	0	0	-0.00770894	0	0	0	0	-0.0720922	0	0	0	0	0	0.105709	0	0	0	0	0
SF3B1	1.45659e-05	-0.457113	0.299932	0.0056041	0	0	0	0	0	0	0	0	-0.127328	-0.0736113	0	0	0	0	0	0	0	0	-0.152421	0	0	0	0	0	0	0	0	0	0	0	0	0	0	0	0	0	0	0	0	0.0575327	0	0	0	0	0
STIP1	0.000387416	-0.57705	0.164947	0.00022184	0	0	0	0	0	0	0	0	-0.111613	0	0	0	0	0	0	0	0	0	-0.11912	0	0	0	0	0	0	0	0	0	0	0	0	0	0	-0.135602	0	0	0.0166393	0	0	0.100241	0	0	0	0	0
FLJ20011	8.75429e-05	-0.498019	0.470899	0.014835	0	0	0	0	0	0	0	0	-0.145972	0	0	0	0	0	0	0	0	0	-0.140792	0	0	0	0	0	0	0	0	0	0	0	0	0	0	0	0	0	0	0	0	0.0588025	0	0	0	0	0
MXRA8	0.0016773	0.0898859	0.22659	0.553621	0	0	0	0	0	0	0	0	0	0	0	0	0	0	0	0	0	0	-0.0833624	0	0	0	0	0	0	0	0	0	0	0	0	0	0	-0.0981286	0	0	0	0	0	0	0	0	0	0	0
FABP4	0.00275853	0.112194	0.314419	0.392828	0	0	0	0	0	0	0	0	0	0	0	0	0	0	0	0	0	0	-0.081946	0	0	0	0	0	0	0	0	0	0	0	0	0	0	-0.065469	0	0	0	0	0	0	0	0	0	0	0
DKFZP564F1862	0.000928089	0.461157	0.00907489	0.00578866	0	0	0	0	0	0	0	0	-0.187623	0	0	0	0	0	0	0	0	0	-0.144705	0	0.038847	0	0	0	0	-0.0223737	0	0	0	0	0	0	0	0	0	0	0.0216566	0	0	0.152363	0	0	0.0196608	0	0
NCSTN	0.00227094	-0.350593	0.188364	0.0116937	0	0	0	0	0	0	0	0	-0.0498283	-0.138765	0	0	0	0	0	0	0	0	-0.0987489	0	0	0	0	0	0	0	0	0	0	0	0	0	0	0	0	0	0	0	0	0.126621	0	0	0	0	0
MGMT	0.00125397	0.726562	0.130524	0.000590151	0	0	0	0	0	0	0	0	-0.0801318	-0.10188	0	-0.0256531	0	0	0	0	0	0	-0.161278	0	0	0	0	0	0	0	0	0	0	0	0	0	0	0	0	0.0638798	0	0	0	0.0749144	0	0	0	0	0
CALU	0.000263677	-0.455676	0.100076	0.0013281	0	0	0	0	0	0	0	0	-0.160236	-0.136499	0	-0.111898	0	0	0	0	0	0	-0.184292	0	0.0399124	0	0	0	0	-0.0606196	0	0	0	0	0	0	0	0	0	0	0	0	0	0.137176	0	0	0	0.0323275	0
CAP1	0.000903953	-0.392045	0.189923	0.000151264	0	0	0	0	0	0	0	0	-0.143246	-0.0240453	0	-0.0924636	0	0	0	0	0	0	-0.166074	0	0	0	0	0	0	-0.0531167	0	0	0	0	0	0	0	0	0	0.0235773	0.0137923	0	0	0.177939	0	0	0	0.0480303	0
LOC116290	0.000237529	0.350661	0.0765707	0.0141544	0	0	0	0	0	0	0	0	-0.14735	-0.0434209	0	0	0	0	0	0	0	0	-0.164002	0	0	0	0	0	0	0	0	0	0	0	0	0	0	0	0	0	0	0	0	0.0884957	0	0	0	0	0
ACTR2	0.000586439	-0.406696	0.19005	0.0482865	0	0	0	0	0	0	0	0	-0.111677	-0.0730298	0	-0.0426353	0	0	0	0	0	0	-0.163345	0	0	0	0	0	0	0	0	0	0	0	0	0	0	0	0	0	0	0	0	0.0801694	0	0	0	0	0
MUCL1	3.36195e-07	8.42856	0.109316	0.17089	0	0	0	0	0.0159191	0	0	-0.0555973	-0.122527	0	0	0	0	0	0	0	-0.0855824	0	-0.152025	0	0.156938	-0.180642	0	0	0	0	0	0	0	0	0	0	0	-0.107691	0	0	0.00967155	0	0	0	0	0	0	0	0
TOP2A	3.11997e-06	-0.633223	0.184556	0.000537088	0	0	0	0	0	0	0	0	-0.159949	-0.125467	0	-0.101374	0	0	0	0	0	0	-0.161331	0	0	0	0	0	0	-0.0620888	0	0	0	0	0	0	0	-0.0539069	0	0	0	0	0	0.150596	0	0	0	0	0
RBPJL	1.5064e-07	8.57421	0.119567	0.12553	0	0	0	0	0.0153378	-0.0152147	0	-0.0633485	-0.129272	0	0	0	0	0	0	0	-0.0914	0	-0.154489	0	0.159161	-0.191741	0	0	0	-0.00266573	0	0	0	0	0	0	0	-0.110207	0	0	0.00872421	0	0	0	0	0	0	0	0
SSR3	0.00168217	-0.33144	0.18304	0.0583668	0	0	0	0	0	0	0	0	-0.114424	-0.042114	0	-0.0265748	0	0	0	0	0	0	-0.157167	0	0	0	0	0	0	0	0	0	0	0	0	0	0	-0.17298	0	0	0	0	0	0.0622553	0	0	0	0	0
SLC38A1	0.00022848	-0.474383	0.157344	0.000997447	0	0	0	0	0	0	0	0	-0.136848	0	0	-0.0403198	0	0	0	0	0	0	-0.135571	0	0	0	0	0	0	0	0	0	-0.0223071	0	0	0	0	0	0	0	0	0	0	0.122712	0	0	0	0	0
HSD17B14	0.00110771	0.295283	0.186689	0.100867	0	0	0	0	0	0	0	0	-0.0758001	-0.074383	0	0	0	0	0	0	0	0	-0.161206	0	0.0467395	0	0	0	0	0	0	0	0	0	0	0	0	0	0	0	0	0	0	0.0766844	0	0	0	0	0
C11ORF24	0.000903953	0.974215	0.0353728	0.312097	0	0	0	0	0	0	0	0	-0.138949	0	0	0	0	0	0	0	0	0	-0.0892928	0	0	0	0	0	0	0	0	0	0	0	0	0	0	-0.0947359	0	0	0	0	0	0.109605	0	0	0	0	0
IVNS1ABP	0.00106974	-0.44883	0.0560666	0.0719794	0	0	0	0	0	0	0	0	-0.134289	0	0	0	0	0	0	0	0	0	-0.128995	0	0	0	0	0	0	0	0	0	0	0	0	0	0	-0.0965829	0	0	0	0	0	0.0905239	0	0	0	0	0
PLA2G16	0.00195978	0.146572	0.813108	0.590527	0	0	0	0	0	0	0	0	0	0	0	0	0	0	0	0	0	0	-0.0855511	0	0	0	0	0	0	0	0	0	0	0	0	0	0	0	0	0	0	0	0	0	0	0	0	0	0
HNRNPH1	0.000275567	-0.446912	0.593452	0.000650658	0	0	0	0	0	0	0	0	-0.0453365	0	0	0	0	0	0	0	0	0	-0.0668034	0	0	0	0	0	0	0	0	0	0	0	0	0	0	0	0	0	0	0	0	0	0	0	0	0	0
LOC94378	0.00242265	0.126763	0.117364	0.0458692	0	0	0	0	0	0	0	0	-0.0734276	-0.100148	0	0	0	0	-0.0363272	0	0	0	-0.15782	0	0.0400516	0	0	0	0	0	0	0	0	0	0	0	0	-0.0536494	0	0	0	0	0	0.0482055	0	0	0	0	0
PSMD8	0.00268989	0.463766	0.157634	0.3741	0	0	0	0	0	0	0	0	-0.0788786	-0.0860522	0	0	0	0	0	0	0	0	-0.157154	0	0	0	0	0	0	0	0	0	0	0	0	0	0	0	0	0	0	0	0	0.0272697	0	0	0	0	0
C14orf141	0.0011929	0.353674	0.168848	0.139917	0	0	0	0	0	0	0	0	-0.0994689	-0.101566	0	0	0	0	0	0	0	0	-0.137002	0	0.0386354	0	0	0	0	0	0	0	0	0	0	0	0	-0.172434	0	0	0	0	0	0.0746248	0	0	0	0	-0.0407369
CCT4	0.00150151	-0.309094	0.280142	7.16592e-05	0	0	0	0	0	0	0	0	-0.0731041	-0.0646646	0	-0.0515892	0	0	0	0	0	0	-0.192819	0	0.0300888	0	0	0	0	0	0	0	0	0	0	0	0	-0.203532	0	0	0	0	0	0.141728	0	0	0	0	0
COL14A1	0.000263677	0.369218	0.0724586	0.00346051	0	0	0	0	0	0	0	0	-0.128995	-0.132292	0	-0.0923868	0	0	0	0	0	0	-0.152655	0	0.084938	0	0	0	0	-0.0353776	0	-0.0124667	0	0	0	0	0	-0.212768	0	0	0.00626649	0	0	0.112273	0	0	0	0.0809134	-0.0538019
HAUS7	0.000409457	1.09236	0.563566	0.475152	0	0	0	0	0	0	0	0	0	0	0	0	0	0	0	0	0	0	-0.10482	0	0	0	0	0	0	0	0	0	0	0	0	0	0	-0.0421843	0	0	0	0	0	0	0	0	0	0	0
ATP6V1C1	0.000903953	-0.424391	0.144182	0.0438709	0	0	0	0	0	0	0	0	-0.0834981	0	0	0	0	0	0	0	0	0	-0.161055	0	0.0134507	0	0	0	0.0224391	0	0	0	-0.106228	0	0	0	0	0	0	0	0.0560403	0	0	0.0665902	0	0	0	0	0
SCAP	0.000627442	0.331696	0.288514	0.0751665	0	0	0	0	0	0	0	0	-0.139071	0	0	0	0	0	0	0	0	0	-0.131678	0	0	0	0	0	0	0	0	0	0	0	0	0	0	0	0	0	0	0	0	0.060303	0	0	0	0	0
PRELP	0.00058469	0.229126	0.335544	0.619705	0	0	0	0	0	0	0	0	0	0	0	0	0	0	0	0	0	0	-0.0678025	0	0	0	0	0	0	0	0	0	0	0	0	0	0	-0.127909	0	0	0	0	0	0	0	0	0	0	0
TMEM106C	0.000375473	-0.494961	0.0872186	0.000253441	0	0	0	0	0	-0.0178987	0	0	-0.145821	-0.140678	0	-0.0365767	0	0	0	0	0	0	-0.136455	0	0.0982959	0	0	0	0	-0.0545004	0	0	0	0	0	0	0	-0.120917	0	0	0	0	0	0.151603	0	0	0	0	0
HNRNPF	8.75429e-05	-0.384747	0.28864	0.0335962	0	0	0	0	0	0	0	0	-0.130022	-0.0513882	0	0	0	0	0	0	0	0	-0.133311	0	0	0	0	0	0	0	0	0	0	0	0	0	0	0	0	0	0	0	0	0	0	0	0	0	0
ZC3H11A	0.000663861	-0.396095	0.160142	0.65747	0	0	0	0	0	0	0	0	-0.093217	-0.0838115	0	0	0	0	0	0	0	0	-0.127337	0	0	0	0	0	0	0	0	0	0	0	0	0	0	0	0	0	0	0	0	0.104007	0	0	0	0	0
FUCA2	0.000281784	-0.43978	0.113554	0.0106686	0	0	0	0	0	-0.0104538	0	0	-0.130874	-0.0359013	0	0	0	0	0	0	0	0	-0.198195	0	0	0	0	0	0	0	0	0	0	0	0	0	0	-0.175619	0	0	0	0	0	0.102929	0	0	0	0	0
RAB10	0.000157214	-0.420859	0.0352712	9.2883e-05	0	0	0	0	0	0	0	0	-0.0974725	-0.0405751	0	-0.0563198	0	0	0	0	-0.0266502	0	-0.15835	0	0	0	0	0	0	0	0	0	0	0	0	0	0	-0.106869	0	0	0	0	0	0.100789	0	0	0	0	0
CXCL2	0.00125397	0.372068	0.113029	0.0128049	0	0	0	0	0	0	0	0	-0.128326	-0.174943	0	0	0	0	0	0	0	0	-0.160439	0	0.0712525	0	0	0	0	-0.0537206	0	0	0	0	0	0	0	0	0	0	0	0	0	0.221339	0	0	0	0	0
LRPPRC	0.00279029	-0.309116	0.0832528	2.97856e-05	0	0	0	0	0	0	0	0	-0.0487781	-0.118475	0	-0.0528109	0	0	0	0	0	0	-0.186539	0	0	0	0	0	0	0	0	0	0	0	0	0	0	-0.133905	0	0	0	0	0	0.12928	0	0	0	0	0
ANGPTL2	0.001011	0.144845	0.327746	0.970744	0	0	0	0	0	0	0	0	0	0	0	0	0	0	0	0	0	0	-0.0905668	0	0	0	0	0	0	0	0	0	0	0	0	0	0	-0.100598	0	0	0	0	0	0	0	0	0	0	0
EPRS	0.000157214	-0.469573	0.023441	0.187211	0	0	0	0	0	0	0	0	-0.115136	-0.0497595	0	-0.0445893	0	0	0	0	0	0	-0.188845	0	0	0	0	0	0	0	0	0	0	0	0	0	0	0	0	0	0	0	0	0.105148	0	0	0	0	0
NDRG4	0.0011423	0.0882574	0.27991	0.444277	0	0	0	0	0	0	0	0	0	0	0	0	0	0	0	0	0	0	-0.0887638	0	0	0	0	0	0	0	0	0	0	0	0	0	0	-0.0860323	0	0	0	0	0	0	0	0	0	0	0
UBAP2L	6.87813e-09	-0.678582	0.256071	0.0160145	0	0	0	0	0	0	0	0	-0.0742456	0	0	0	0	0	0	0	0	0	-0.0655113	0	0	0	0	0	0	0	0	0	0	0	0	0	0	0	0	0	0	0	0	0.10996	0	0	0	0	0
LOC91538	0.000321071	-0.425749	0.0768549	0.0216902	0	0	0	0	0	0	0	0	-0.138719	0	0	0	0	0	0	0	0	0	-0.118422	0	0	0	0	0	0	0	0	0	0	0	0	0	0	0	0	0	0	0	0	0.0840513	0	0	0	0	0
LOC115390	0.00184723	0.127809	0.0794075	0.239371	0	0	0	0	0	0	0	0	-0.0699404	-0.119146	0	0	0	0	0	0	0	0	-0.163399	0	0.0274502	0	0	0	0	0	0	0	0	0	0	0	0	-0.172321	0	0	0	0	0	0.0659918	0	0	0	0.0908417	0
LOC100506168	2.77611e-08	-0.589477	0.295612	4.18763e-05	0	0	0	0	0	0	0	0	-0.159893	-0.00871376	-0.0729323	-0.0469528	0	0	0	0	0	0	-0.140209	0	0	0	0	0	0	0	0	0	0	0	0	0	0	0	0	0	0	0	0	0.0348611	0	0	0	0	0
LBR	0.000233477	-0.455603	0.120913	0.00468363	0	0	0	0	0	0	0	0	-0.12178	-0.0790249	0	0	0	0	0	0	0	0	-0.204634	0	0	0	0	0	0	0	0	0	0	0	0	0	0	0	0	0	0	0	0	0.121193	0	0	0	0	0
HNRNPM	0.0023566	-0.320786	0.0131396	0.00214471	0	0	0	0	0	0	0	0	-0.166681	-0.0110813	0	0	0	0	0	0	0	0	-0.170419	0	0.0346301	0	0	0	0	0	0	0	0	0	0	0	0	0	0	0	0	0	0	0.0664402	0	0	0	0	0
RAB1A	0.00120974	-0.434679	0.210024	0.168071	0	0	0	0	0	0	0	0	-0.0853049	-0.0286785	0	0	0	0	0	0	0	0	-0.114139	0	0	0	0	0	0	0	0	0	0	0	0	0	0	-0.060676	0	0	0	0	0	0	0	0	0	0	0
PER1	0.00234632	0.336207	0.57411	0.000232884	0	0	0	0	0	0	0	0	-0.119987	-0.0838572	0	-0.0813992	0	0	0	0	0	0	-0.180203	0	0.0587281	0	0	0.0223452	0	0	0	0	0	0	0	0	0	-0.0441458	0	0	0	0	0	0.087884	0	0	0	0	0
PPP1CB	8.91507e-05	-0.499952	0.104636	0.0066755	0	0	0	0	0	0	0	0	-0.109818	-0.102842	0	-0.056643	0	0	0	0	0	0	-0.133394	0	0	0	0	0	0	-0.0152543	0	0	0	0	0	0	0	-0.103292	0	0	0	0	0	0.113247	0	0	0	0	0
ATXN7L3B	0.000302836	-0.488984	0.0235692	0.0642003	0	0	0	0	0	0	0	0	-0.0822977	-0.115914	0	0	0	0	0	0	0	0	-0.0993264	0	0	0	0	0	0	0	0.0163111	0	0	0	0	0	0	0	0	0	0	0	0	0.105223	0	0	0	0.0279757	0
ACTN2	3.60821e-06	-0.705705	0.387361	0.741044	0	0	0	0	0	0	0	0	0	0	0	0	0	0	0	0	0	0	0	0	0	0	0	0	0	0	0	0	0	0	0	0	0	-0.0637625	0	0	0	0	0	0	0	0	0	0	0
LOC120474	5.00821e-05	0.377563	0.270094	0.372139	0	0	0	0	0	0	0	0	-0.120072	0	0	0	0	0	0	0	0	0	-0.104408	0	0.0258396	0	0	0	0	0	0	0	0	0	0	0	0	-0.102644	0	0	0	0	0	0.0314306	0	0	0	0	0
GSTZ1	0.000903953	0.433326	0.954305	0.00418692	0	0	0	0	0	0	0	0	-0.115001	-0.0137331	0	0	0	0	0	0	0	0	-0.101844	0	0	0	0	0	0	0	0	0	0	0	0	0	0	0	0	0	0	0	0	0	0	0	0	0	0
BAMBI	0.00169363	-0.411372	0.270121	0.00034257	0	0	0	0	0	0	0	0	-0.102693	-0.0608709	0	0	0	0	0	0	0	0	-0.123682	0	0	0	0	0	0	0	0	0	0	0	0	0	0	-0.126681	0	0	0	0	0	0.0966087	0	0	0	0	0
ITFG3	0.00148862	0.158006	0.954338	0.710105	0	0	0	0	0	0	0	0	0	0	0	0	0	0	0	0	0	0	-0.089345	0	0	0	0	0	0	0	0	0	0	0	0	0	0	0	0	0	0	0	0	0	0	0	0	0	0
CAPRIN1	0.00054544	-0.465823	0.00377197	0.00217771	0	0	0	0	0	0	0	0	-0.109284	-0.141241	0	-0.0892342	0	0	0	0	0	0	-0.172353	0	0	-0.0106679	0	0	0	0	0	0	0	0	0	0	0	0	0	0	0	0	0	0.128225	0	0	0	0.0641861	0
CCT2	7.82668e-08	-0.606123	0.0576663	0.000456352	0	0	0	0	0	0	0	0	-0.0993661	-0.0385423	0	-0.0951422	0	0	0	0	0	0	-0.167756	0	0	0	0	0	0	0	0	0	0	0	0	0	0	0	0	0	0.00853749	0	0	0.139046	0	0	0	0	0
CLTB	0.00231303	0.187605	0.0575371	0.0960724	0	0	0	0	0	0	0	0	-0.0819062	-0.107895	0	0	0	0	0	0	0	0	-0.148901	0	0	0	0	0	0	0	0	0	0	0	0	0	0	0	0	0	0	0	0	0.0400318	0	0	0	0	0
CA3	0.000388248	-0.0770749	0.0520851	0.0753632	0	0	0	0	0	0	0	0	-0.135726	-0.10344	0	-0.0180212	0	0	0	0	0	0	-0.172524	0	0.0703063	0	0	0	0	-0.0508109	0	0	0	0	0	0	0	0	0	0	0.0229834	0	0	0.126227	0	0	0	0.0490264	0
PLAC4	0.000190475	6.14918	0.549253	0.57446	0	0	0	0	0	0	0	0	-0.156577	-0.0182759	0	0	0	0	0	0	-0.0797618	0	-0.145236	0	0.129915	-0.160854	0	0	0	0	0	0	0	0	0	0	0	-0.131138	0	0	0.0258277	0	0	0	0	0	0	0	0
PRO1071	0.0019962	-0.483348	0.0495041	0.860418	0	0	0	0	0	0	0	0	-0.0759549	-0.0149474	0	0	0	0	0	0	0	0	-0.130968	0	0	0	0	0	0	0	0	0	0	0	0	0	0	-0.176553	0	0	0	0	0	0.101602	0	0	0	0	0
TPR	1.75349e-06	-0.516716	0.0239355	0.00112051	0	0	0	0	0	0	0	0	-0.0605165	-0.0918332	0	0	0	0	0	0	0	0	-0.173511	0	0	0	0	0	0	0	0	0	0	0	0	0	0	0	0	0	0	0	0	0.121038	0	0	0	0	0
IGF1	0.000107747	0.386967	0.0974389	0.000305818	0.0251222	0	-0.0204586	0	0	-0.00834428	0	0	-0.157224	-0.0835428	0	0	0	0	0	0	0	0	-0.199449	-0.00994443	0.0656213	0	0	0	0	-0.101943	0	0	-0.0294741	0	0	0	0	0	0	0	0	0	0	0.283392	0	0	0	0	0
MKI67	0.0024998	-0.546362	0.111078	0.00126809	0	0	0	0	0	0	0	0	-0.140326	0	0	0	0	0	0	0	0	0	-0.107396	0	0	0	0	0	0	0	0	0	0	0	0	0	0	-0.0483353	0	0	0	0	0	0.0812399	0	0	0	0	0
SSRP1	0.000687097	-0.405544	0.0223796	0.00013973	0	0	0	0	0	0	0	0	-0.149312	-0.0661375	0	-0.078946	0	0	0	0	0	0	-0.16794	0	0	0	0	0	0	0	0	0	0	0	0	0	0	0	0	0	0	0	0	0.144265	0	0	0	0	0
EWSR1	8.58941e-06	-0.572706	0.177059	0.00265257	0	0	0	0	0	0	0	0	-0.134375	0	0	0	0	0	0	0	0	0	-0.144227	0	0	0	0	0	0	0	0	0	0	0	0	0	0	0	0	0	0	0	0	0	0	0	0	0	0
TINAGL1	0.00110771	0.113113	0.327746	0.59328	0	0	0	0	0	0	0	0	0	0	0	0	0	0	0	0	0	0	-0.0964481	0	0	0	0	0	0	0	0	0	0	0	0	0	0	-0.111616	0	0	0	0	0	0	0	0	0	0	0
RBBP4	5.7584e-05	-0.549032	0.265299	0.000893243	0	0	0	0	0	0	0	0	-0.115036	-0.0764814	0	-0.0652427	0	0	0	0	0	0	-0.0982552	0	0	0	0	0	0	0	0	0	0	0	0	0	0	0	0	0.0171764	0	0	0	0.0649706	0	0	0	0	0
SMARCA4	0.00150596	-0.388954	0.0349938	0.000676876	0	0	0	0	0	0	0	-0.0228133	-0.195724	-0.0140484	0	-0.0446035	0	0	0	0	0	0	-0.197301	0	0.0565967	0	0	0	0	0	0	0	0	0	0	0	0	0	0	0	0	0	0	0.140995	0	0	0	0.0376168	0
SMYD2	0.00175001	-0.382138	0.18	0.144201	0.0107674	0	0	0	0	0	0	0	-0.0803666	-0.118002	0	-0.039218	0	0	0	0	0	0	-0.159865	0	0	0	0	0	0	0	0	0	0	0	0	0	0	-0.0374854	0	0	0	0	0	0.156834	0	0	0	0	0
CCND2	0.00187931	0.092955	0.244756	0.175286	0	0	0	0	0	0	0	0	0	0	0	0	0	0	0	0	0	0	-0.0838447	0	0	0	0	0	0	0	0	0	0	0	0	0	0	-0.0868153	0	0	0	0	0	0	0	0	0	0	0
CCNE1	0.000263677	0.270616	0.151937	0.269224	0	0	0	0	0	0	0	0	-0.147224	-0.0261786	0	0	0	0	0	0	0	0	-0.140222	0	0.0350176	0	0	0	0	0	0	0	0	0	0	0	0	0	0	0	0.0120733	0	0	0.0745251	0	0	0	0	0
GAGE2B	0.000309196	-0.649918	0.984284	0.266926	0	0	0	0	0	0	0	0	-0.0668835	0	0	0	0	0	0	0	0	0	-0.0747954	0	0	0	0	0	0	0	0	0	0	0	0	0	0	-0.121516	0	0	0	0	0	0	0	0	0	0	0
CKMT2	8.75429e-05	0.423939	0.420381	0.688623	0	0	0	0	0	0	0	0	0	0	0	0	0	0	0	0	0	0	-0.0906836	0	0	0	0	0	0	0	0	0	0	0	0	0	0	-0.106829	0	0	0	0	0	0	0	0	0	0	0
MLANA	0.000872894	0.102618	0.27991	0.300734	0	0	0	0	0	0	0	0	0	0	0	0	0	0	0	0	0	0	-0.0887873	0	0	0	0	0	0	0	0	0	0	0	0	0	0	-0.0808434	0	0	0	0	0	0	0	0	0	0	0
IPO7	0.000363975	-0.408918	0.0495199	0.00226376	0	0	0	0	0	0	0	0	-0.0963669	-0.133032	0	-0.0484661	0	0	0	0	0	0	-0.141703	0	0	0	0	0	0	0	0	0	0	0	0	0	0	0	0	0	0	0	0	0.10353	0	0	0	0.0549717	0
DKFZp761K102	0.000375473	-0.439779	0.0165609	0.00120275	0	0	0	0	0	0	0	0	-0.12518	-0.159892	0	-0.0780271	0	0	0	0	0	0	-0.108566	0	0	0	0	0	0	-0.0151732	0	0	0	0	0	0	0	0	0	0	0	0	0	0.107898	0	0	0	0.0655485	0
GCLM	0.00124772	-0.391142	0.0362186	0.00553732	0	0	0	0	0	0	0	0	-0.0897007	-0.144049	0	-0.0306311	0	0	0	0.0227039	-0.0270864	0	-0.176115	0	0.0344179	-0.0206936	0	0	0	-0.0890361	0	-0.0342926	0	0	0	0	0	-0.0679241	0	0	0	0	0	0.180418	0	0	0	0.0922163	0
PTK2	0.00169363	-0.366952	0.122939	0.016828	0	0	0	0	0	0	0	0	-0.104416	-0.0460321	0	-0.0434799	0	0	0	0	0	0	-0.172793	0	0.0172845	0	0	0	0	0	0	0	-0.0535508	0	0	0	0	-0.108785	0	0	0	0	0	0.126507	0	0	0	0	0
TNFRSF1B	0.00166626	0.597109	0.390353	0.00527924	0	0	0	0	0	0	0	0	-0.0716738	-0.075509	0	0	0	0	0	0	0	0	-0.119753	0	0	0	0	0	0	0	0	0	0	0	0	0	0	-0.0476506	0	0	0	0	0	0.122508	0	0	0	0	0
AK1	8.75429e-05	0.220085	0.889927	0.640428	0	0	0	0	0	0	0	0	0	0	0	0	0	0	0	0	0	0	-0.0936444	0	0	0	0	0	0	0	0	0	0	0	0	0	0	0	0	0	0	0	0	0	0	0	0	0	0
TFG	0.000964977	-0.44322	0.827115	0.214182	0	0	0	0	0	0	0	0	-0.0628161	-0.0310727	0	0	0	0	0	0	0	0	-0.0968975	0	0	0	0	0	0	0	0	0	0	0	0	0	0	-0.142647	0	0	0	0	0	0	0	0	0	0	0
KIAA0587	5.20044e-06	-0.590617	0.148957	0.00253363	0	0	0	0	0	0	0	0	-0.115397	-0.084586	0	-0.123054	0	0	0	0	0	0	-0.15953	0	0	0	0	0	0	0	0	0	0	0	0	0	0	0	0	0	0	0	0	0.157069	0	0	0	0	0
CCL14	0.000760191	0.17508	0.040487	0.00231691	0	0	0	0	0	0	0	0	-0.0665151	-0.113845	0	-0.0716627	0	0	-0.106653	0	0	0	-0.1556	0	0.0350036	0	0	0	0	0	0	0	0	0	0	0	0	-0.0100236	0	0	0	0	0	0.053007	0	0	0	0.0119668	0
LOC132143	0.00027394	0.389281	0.00788971	0.0030029	0	0	0	0	0	0	0	0	-0.103081	-0.0945597	0	0	0	0	0	0	0	0	-0.172693	0	0	0	0	0	0	0	0	-0.000176587	0	0	0	0	0	0	0	0	0	0	0	0.0628754	0	0	0	0.125171	0
DHX9	9.28832e-05	-0.467496	0.0131304	0.000737846	0	0	0	0	0	0	0	0	-0.0535604	-0.0924914	0	0	0	0	0	0	0	0	-0.132991	0	0	0	0	0	0	0	0	0	0	0	0	0	0	0	0	0	0	0	0	0.096661	0	0	0	0	0
ABR	0.000300853	0.10087	0.213145	0.749452	0	0	0	0	0	0	0	0	0	0	0	0	0	0	0	0	0	0	-0.0822395	0	0	0	0	0	0	0	0	0	0	0	0	0	0	-0.128695	0	0	0	0	0	0	0	0	0	0	0
MSLN	0	7.66904	0.592144	0.455014	0	0	0	0	0	0	-0.0609014	0	-0.109408	0	0	-0.140977	0	0	0	0	0	0	-0.123638	0	0.129391	-0.0134399	0	0.0227644	0	0	0	0	0	0	0	0	-0.0677115	-0.0771023	0	0	0.0635634	0	0	0.0208864	0	0	0	0	0
COPB2	0.000158844	-0.459182	0.183114	0.00154393	0	0	0	0	0	0	0	0	-0.154695	-0.0972721	0	-0.0247669	0	0	0	0	0	0	-0.147979	0	0	0	0	0	0	0	0	0	0	0	0	0	0	0	0	0	0	0	0	0.0687101	0	0	0	0.0288652	0
MGC5378	0.000158844	-0.476672	0.149172	0.00747637	0	0	0	0	0	0	0	0	-0.0650966	-0.036486	0	0	0	0	0	0	0	0	-0.192263	0	0	0	0	0	0	0	0	0	0	0	0	0	0	0	0	0	0	0	0	0.0484766	0	0	0	0	0
TMCC1	0.00100857	-0.414408	0.0893261	0.186123	0	0	0	0	0	0	0	0	-0.111112	-0.11286	0	0	0	0	0	0	0	0	-0.175976	0	0.0106599	0	0	0	0	0	0	0	0	0	0	0	0	-0.115958	0	0	0.0423008	0	0	0.116028	0	0	0	0	0
FSP	0.000107747	-0.267727	0.0938982	0.0687172	0	0	0	0	0	0	0	0	-0.09713	0	0	0	0	0	0	0	0	0	-0.125174	0	0	0	0	0	0	0	0	0	0	0	0	0	0	-0.0660968	0	0	0	0	0	0.077287	0	0	0	0	0
XPOT	0.000360794	-0.480979	0.0205051	6.58434e-05	0	0	0	0	0	0	0	0	-0.10635	-0.124723	0	-0.102926	0	0	0	0	0	0	-0.187351	0	0	0	0	0	0	0	0	0	0	0	0	0	0	0	0	0	0	0	0	0.0973767	0	0	0	0.0712478	0
HECH	1.34348e-05	-0.561952	0.399275	2.01635e-06	0	0	0	0	0	0	0	0	-0.180834	0	0	-0.0148196	0	0	0	0	0	0	-0.120487	0	0	0	0	0	0	0	0	0	-0.0279544	0	0	0	0	-0.0658834	-0.016806	0	0	0	0	0.140143	0	0	0	0	0
SIAE	0.00077969	0.28554	0.100409	0.182596	0	0	0	0	0	0	0	0	-0.138582	-0.0480503	0	0	0	0	0	0	0	0	-0.166289	0	0.0534829	0	0	0	0	0	0	0	0	0	0	0	0	0	0	0	0	0	0	0.151097	0	0	0	0	0
MCM2	1.27724e-05	-0.549279	0.215027	6.25425e-06	0	0	0	0	0	0	0	0	-0.1389	-0.143952	0	-0.106714	0	0	0	0	0	0	-0.124119	0	0.0545634	0	0	0	0	-0.0433752	0	0	0	0	0	0	0	0	0	0	0	0	0	0.143153	0	0	0	0	0
TXNDC11	8.60917e-05	0.408486	0.138301	0.100481	0.10029	0	0	0	0	0	0	0	-0.129272	0	0	0	0	0	0	0	0	0	-0.163894	0	0.0418884	0	0	0	0	0	0	0	0	0	0	0	0	0	0	0	0.0353767	0	0	0	0	0	0	0	0
ETS1	0.000637974	0.438803	0.0111073	0.00238238	0	0	0	0	0	0	0	0	-0.126818	-0.0890827	0	0	0	0	0	0	0	0	-0.136374	0	0.0733829	0	0	0	0	0	0	0	0	0	0	0	0	-0.186744	0	0	0	0	0	0.123809	0	0	0	0	-0.0182227
COQ9	0.000952248	0.321676	0.0965029	0.0233055	0	0	0	0	0	0	0	0	-0.0779937	-0.108785	0	0	0	0	0	0	0	0	-0.155491	0	0	0	0	0	0	0	0	0	0	0	0	0	0	0	0	0	0	0	0	0	0	0	0	0	0
G18	0.00198818	0.612474	0.25347	0.00515387	0	0	0	0	0	0	0	0	-0.0585063	-0.11019	0	-0.103333	-0.034377	0.0133858	0	0	0	0	-0.130109	0	0.0103782	0	0	0	0	0	0	-0.0391874	0	0	0	0	0	-0.182295	0	0	0.0662397	0	0	0.180358	0	0	0	0	0
TCF25	0.00141711	0.341344	0.0807918	0.0437021	0	0	0	0	0	0	0	0	-0.138719	-0.111933	0	0	0	0	0	0	0	0	-0.145703	0	0	0	0	0	0	0	0	0	0	0	0	0	0	0	0	0	0	0	0	0.0655141	0	0	0	0	0
SLC22A23	0.00255411	-0.327914	0.0602985	0.100425	0	0	0	0	0	0	0	0	-0.142607	-0.113499	0	0	0	0	0	0.0239368	-0.0167153	0	-0.174881	0	0.0531222	0	0	0	0	0	0	0	0	0	0	0	0	-0.0755125	0	0	0	0	0	0.12978	0	0	0	0.0643309	0
MGC9344	0.000833693	-0.431087	0.761904	0.00150061	0	0	0	0	0	0	0	0	-0.0793677	0	0	0	0	0	0	0	0	0	-0.110613	0	0	0	0	0	0	0	0	0	0	0	0	0	0	-0.122704	0	0	0	0	0	0	0	0	0	0	0
TKTL1	0.00207157	-0.0972194	0.159184	0.104113	0	0	0	0	0	0	0	0	-0.1317	-0.105742	0	-0.0255891	0	0	0	0	0	0	-0.159593	0	0.0709277	0	0	0	0	-0.0586951	0	0	0	0	0	0	0	0	0	0	0.0277592	0	0	0.112397	0	0	0	0.0431556	0
MPZ	0.00215316	-0.4002	0.0711549	0.0139632	0	0	0	0	0	0	0	0	-0.107865	-0.0886993	0	0	0	0	0	0	-0.0136666	0	-0.13782	0	0.0895307	0	0	0	0	-0.0319124	0	0	0	0	0	0	0	0	0	0	0.00369402	0	0	0.147858	0	0	0	0	0
XPO1	0.00106926	-0.400624	0.10337	0.00163195	0	0	0	0	0	0	0	0	-0.0836505	-0.109816	0	0	0	0	0	0	0	0	-0.130258	0	0	0	0	0	0	0	0	0	0	0	0	0	0	0	0	0	0	0	0	0.0548787	0	0	0	0	0
CEACAM5	5.21057e-08	6.30142	0.269458	0.160039	0	0	0	0	0.0636908	-0.0188943	0	-0.0801814	-0.120433	0	0	0	0	0	0	0	-0.089453	0	-0.154847	0	0.154818	-0.207257	0	0	0	-0.00502727	0	0	0	0	0	0	0	-0.145788	0	0	0.0239581	0	0	0	0	0	0	0	0
MAPK1	0.000660294	-0.322952	0.0613953	0.0281988	0	0	0	0	0	0	0	0	-0.105177	-0.0878284	0	0	0	0	0	0	0	0	-0.163763	0	0	0	0	0	0	0	0	0	0	0	0	0	0	0	0	0.00991208	0	0	0	0.103848	0	0	0	0	0
RB1CC1	0.00158487	-0.433211	0.348062	0.103899	0	0	0	0	0	0	0	0	-0.0710828	-0.0394051	0	0	0	0	0	0	0	0	-0.179683	0	0	0	0	0	0	0	0	0	0	0	0	0	0	-0.118318	0	0	0	0	0	0.125602	0	0	0	0	0
TPSAB1	0.000657914	0.357247	0.314419	0.957568	0	0	0	0	0	0	0	0	0	0	0	0	0	0	0	0	0	0	-0.0914765	0	0	0	0	0	0	0	0	0	0	0	0	0	0	-0.0709532	0	0	0	0	0	0	0	0	0	0	0
SPCS3	0.00102057	0.575942	0.0315166	0.20181	0	0	0	0	0	0	0	0	-0.116228	-0.0819819	0	0	0	0	0	0	0	0	-0.175695	0	0.0586537	0	0	0	0	-0.0173355	0	0	0	0	0	0	0	-0.0594084	0	0	0.0172274	0	0	0.192703	0	0	0	0	0
ERP44	0.00191543	0.46129	0.118326	0.0610841	0	0	0	0	0	0	0	0	-0.122143	-0.101025	0	-0.0453317	0	0	0	0	0	0	-0.174104	0	0.0795255	-0.0145774	0	0	0	-0.0321313	0	0	0	0	0	0	0	0	0	0	0	0	0	0.175613	0	0	0	0.0627622	0
TMEM64	2.29848e-05	-0.629523	0.411116	0.0111814	0	0	0	0	0	0	0	0	-0.0888539	-0.0348363	0	0	0	0	0	0	0	0	-0.130444	0	0	0	0	0	0	0	0	0	0	0	0	0	0	-0.132717	0	0	0	0	0	0.0623618	0	0	0	0	0
CSE1L	0.0021682	-0.354853	0.34803	0.000702651	0	0	0	0	0	0	0	0	-0.105015	-0.0451476	-0.0148525	-0.0913726	0	0	0	0	0	0	-0.175094	0	0	0	0	0	0	0	0	0	0	0	0	0	0	-0.0323791	0	0	0	0	0	0.0857792	0	0	0	0	0
SCNN1A	0.00117298	0.21595	0.149611	0.319536	0	0	0	0	0	0	0	0	-0.13371	-0.0330877	0	0	0	0	0	0	0	0	-0.131415	0	0.0391562	0	0	0	0	0	0	0	0	0	0	0	0	0	0	0	0.0208596	0	0	0.0730002	0	0	0	0	0
GSR	0.000554164	-0.484521	0.211314	0.00113773	0	0	0	0	0	0	0	0	-0.0807898	-0.0964358	0	-0.0675633	0	0	0	0	0	0	-0.166754	0	0	0	0	0	0	-0.0130611	0	0	0	0	0	0	0	0	0	0	0	0	0	0.105472	0	0.0136066	0	0	0
RAB8A	0.000461409	0.525893	0.160166	0.103478	0.0299311	0	0	0	0	0	0	0	-0.133005	0	0	0	0	0	0	0	0	0	-0.109581	0	0	0	0	0	0	0	0	0	0	0	0	0	0	-0.11812	0	0	0	0	0	0.0484329	0	0	0	0	0
CORO1C	0.000263677	-0.460371	0.160231	0.000169627	0	0	0	0	0	0	0	0	-0.194098	-0.0979939	0	-0.0547583	0	0	0	0	0	0	-0.169144	0	0	0	0	0	0	-0.0239874	0	0	0	0	0	0	0	0	0	0	0.00607898	0	0	0.139103	0	0	0	0	0
CRLF1	7.02832e-09	7.11617	0.97073	0.851419	0	0	0	0	0	0	0	0	-0.109312	0	0	0	0	0	0	0	0	0	-0.0997349	0	0.0727331	-0.024311	0	0	0	0	0	0	0	0	0	0	0	-0.0674004	0	0.0763807	0.0550421	0	0	0	0	0	0	0	-0.105812
CACYBP	0.000156302	-0.44539	0.138213	0.0220066	0	0	0	0	0	0	0	0	-0.0821819	0	0	0	0	0	0	0	0	0	-0.115788	0	0	0	0	0	0	0	0	0	0	0	0	0	0	-0.126493	0	0	0	0	0	0.0733502	0	0	0	0	0
U2AF2	0.00210501	-0.447916	0.123459	0.16982	0	0	0	0	0	0	0	0	-0.152049	0	0	0	0	0	0	0	0	0	-0.117595	0	0	0	0	0	0	0	0	0	0	0	0	0	0	0	0	0	0	0	0	0.0531334	0	0	0	0	0
RHOBTB2	0.00176243	0.165086	0.822667	0.966708	0	0	0	0	0	0	0	0	-0.0323917	-0.00898356	0	0	0	0	0	0	0	0	-0.114217	0	0	0	0	0	0	0	0	0	0	0	0	0	0	-0.143072	0	0	0	0	0	0	0	0	0	0	0
TFDP1	0.00225248	-0.29862	0.200097	0.00583482	0	0	0	0	0	0	0	0	-0.161023	-0.0789837	0	-0.023887	0	0	0	0	0	0	-0.136869	0	0.0277592	0	0	0	0	-0.0326063	0	0	0	0	0	0	0	0	0	0	0	0	0	0.0932648	0	0	0	0	0
UGT2A3	0.00095541	-0.35199	0.138284	0.0717707	0	0	0	0	0	0	0	0	-0.149761	-0.101113	0	0	0	0	0	0	0	0	-0.157628	0	0.0265484	0	0	0	0	0	0	0	0	0	0	0	0	-0.127145	0	0	0	0	0	0.0468998	0	0	0	0	0
LOC100505842	0.000301413	-0.532874	0.194908	7.6028e-05	0	0	0	0	0	0	0	0	-0.205913	-0.0707806	0	0	0	0	0	0	0	0	-0.176265	0	0	0	0	0	0	0	0	0	0	0	0	0	0	0	0	0	0	0	0	0.133132	0	0	0	0	0
LHPP	0.00027394	0.492751	0.163105	0.00244992	0.0124197	0	0	0	0	0	0	-0.0799001	-0.0832067	-0.165955	0	-0.0745548	0	0	0	0	0	0	-0.235382	0	0.0441684	0	0	0	0.032111	-0.0429987	0	-0.0167251	-0.0531124	0	0	0	0	0	0	0	0	0	0	0.211592	0	0	0	0.063407	0
SYNCRIP	0.000410461	-0.494479	0.16284	0.0101641	0	0	0	0	0	0	0	0	-0.101916	-0.070666	0	0	0	0	0	0	0	0	-0.193087	0	0	0	0	0	0	-0.0239888	0	0	0	0	0	0	0	-0.104094	0	0	0	0	0	0.0849738	0	0	0	0	0
LOC86848	0.000341159	-0.359539	0.130345	0.000401534	0	0	0	0	0	0	0	0	-0.0714678	-0.130469	0	0	0	0	0	0	0	0	-0.143046	0	0	0	0	0	0	-0.0141493	0	0	0	0	0	0	0	0	0	0	0.00133727	0	0	0.111915	0	0	0	0	-0.013096
GLS	0.00162821	-0.377498	0.151571	0.00161042	0	0	0	0	0	0	0	0	-0.127465	-0.0608942	0	-0.051023	0	0	0	0	0	0	-0.174873	0	0.0173715	0	0	0	0	-0.0203464	0	0	0	0	0	0	0	0	0	0	0	0	0	0.135371	0	0	0	0	0
PPP1CC	1.57157e-06	-0.537692	0.254013	0.0134634	0	0	0	0	0	0	0	0	-0.186717	-0.154857	0	0	0	0	0	0	0	0	-0.150187	0	0	0	0	0	0	0	0	0	0	0	0	0	0	-0.0676403	0	0	0.0435442	0	0	0.0396457	0	0	0	0	0
ADAMTS1	0.00191925	0.459931	0.166908	0.0284815	0	0	0	0	0	0	0	0	-0.158777	-0.124699	0	-0.0119014	0	0	0	0	0	0	-0.142536	0	0.0771517	0	0	0	0	0	0	0	0	0	0	0	0	-0.161178	0	0	0.00231525	0	0	0.119365	0	0	0	0	-0.0421013
IARS	1.90822e-06	-0.497462	0.015711	8.45257e-05	0	0	0	0	0	0	0	0	-0.106482	-0.105474	0	-0.13992	0	0	0	0	0	0	-0.169636	0	0	0	0	0	0	-0.012179	0	0	0	0	0	0	0	0	0	0	0	0	0	0.127086	0	0	0	0.0383352	0
TRAPPC5	0.00124554	0.197823	0.00129057	0.0185221	0	0	0	0	0	0	0	0	-0.0659525	-0.139019	0	-0.040177	0	0	0	0	0	0	-0.163607	0	0	0	0	0	0	-0.0304367	0	0	0	0	0	0	0	0	0	0	0	0	0	0.0823124	0	0	0	0.100129	0
FLS353	4.19485e-05	-0.575206	0.115699	8.84792e-05	0	0	0	0	0	0	0	0	-0.168358	-0.0413661	0	-0.0686425	0	0	0	0	0	0	-0.119114	0	0	0	0	0	0	0	0	0	0	0	0	0	0	-0.0222749	0	0	0	0	0	0.0915643	0	0	0	0	0
LUZP6	6.84639e-05	-0.634226	0.0161235	0.0216593	0	0	0	0	0	0	0	0	-0.134964	-0.0965877	0	-0.0512059	0	0	0	0	0	0	-0.174151	0	0	0	0	0	0	0	0	0	0	0	0	0	0	0	0	0	0	0	0	0.131753	0	0	0	0	0
CTRB2	1.78412e-07	7.69044	0.24376	0.108753	0	0	0	0	0.0145598	-0.0208247	0	-0.0821212	-0.118408	0	0	0	0	0	0	0	-0.0785462	0	-0.15662	0	0.157615	-0.186411	0	0	0	0	0	0	0	0	0	0	0	-0.119362	0	0	0.00888189	0	0	0.00503783	0	0	0	0	0
CAPZA1	0.000201154	-0.396037	0.0779569	0.000120213	0	0	0	0	0	0	0	0	-0.150298	-0.0909547	0	-0.109424	0	0	0	0	0	0	-0.184807	0	0	0	0	0	0	-0.0580309	0	0	0	0	0	0	0	0	0	0	0	0	0	0.18455	0	0	0	0.0538219	0
CAV1	0.00267049	0.190248	0.335544	0.926379	0	0	0	0	0	0	0	0	0	0	0	0	0	0	0	0	0	0	-0.0712358	0	0	0	0	0	0	0	0	0	0	0	0	0	0	-0.13125	0	0	0	0	0	0	0	0	0	0	0
IFNGR2	6.84639e-05	-0.542681	0.206071	0.00536939	0	0	0	0	0	0	0	0	-0.199726	0	0	-0.022073	0	0	0	0	0	0	-0.178704	0	0.0173307	0	0	0	0	0	0	0	0	0	0	0	0	0	0	0	0.0205238	0	0	0.0718632	0	0	0	0	0
CRYBB1	3.26168e-05	6.99071	0.164897	0.178296	0	0	0	0	0	-0.0444659	0	-0.0686684	-0.117696	0	0	0	0	0	0	0	-0.0776451	0	-0.160796	0	0.157395	-0.142887	0	0	0	0	0	0	0	0	0	0	0	-0.148489	0	0	0	0	0	0.0621305	0	0	0	0	0
ERO1L	0.00100111	-0.533135	0.0424252	7.03342e-05	0	0	0	0	0	0	0	0	-0.158985	-0.123352	0	-0.0662946	0	0	0	0	-0.0294781	0	-0.175089	0	0.015349	0	0	0	0	-0.0478576	0	0	0	0	0	0	0	-0.100598	0	0	0	0	0	0.139518	0	0	0	0.0616258	0
ATXN2L	0.00164313	-0.504281	0.670088	0.0187645	0	0	0	0	0	0	0	0	-0.0999544	0	0	0	0	0	0	0	0	0	-0.069057	0	0	0	0	0	0	0	0	0	0	0	0	0	0	0	0	0	0	0	0	0	0	0	0	0	0
LOC101928709	0.00101641	-0.407489	0.173575	0.559763	0	0	0	0	0	0	0	0	-0.0893133	-0.112371	0	0	0	0	0	0	0	0	-0.141616	0	0.039538	0	0	0	0	0	0	0	0	0	0	0	0	0	0	0	0	0	0	0.107486	0	0	0	0	0
LOC346355	1.1543e-05	0.499511	0.0137736	0.00547434	0	0	0	0	0	0	0	0	-0.203846	-0.143021	0	-0.079743	0	0	0	0	-0.0213303	0	-0.158398	0	0.0644956	0	0	0	0	-0.0654185	0	-0.0161416	-0.0765986	-0.0177484	0	0	0	0	0	0	0.0161194	0	0	0.152197	0	0	0	0	0
FLJ32205	0.0021041	0.562305	0.0718533	0.0627606	0	0	0	0	0	0	0	0	-0.118853	-0.123062	0	0	0	0	0	0	0	0	-0.151046	0	0.0355675	0	0	0	0	-0.0182998	0	0	0	0	0	0	0	0	0	0	0.0499744	0	0	0.102496	0	0	0	0	0
AK4	9.46096e-06	-0.499969	0.892957	0.175928	0	0	0	0	0	0	0	0	-0.0374412	0	0	0	0	0	0	0	0	0	-0.106002	0	0	0	0	0	0	0	0	0	0	0	0	0	0	-0.148601	0	0	0	0	0	0	0	0	0	0	0
ARPP19	0.00148862	-0.406127	0.076856	0.746971	0	0	0	0	0	0	0	0	-0.115902	-0.0566695	0	0	0	0	0	0	0	0	-0.15327	0	0.0226379	0	0	0	0	0	0	0	0	0	0	0	0	-0.00920395	0	0	0	0	0	0.106775	0	0	0	0	0
TBL1XR1	6.72682e-06	-0.522622	0.0431196	0.00708386	0	0	0	0	0	0	0	0	-0.150577	-0.0702335	0	-0.0673744	0	0	0	0	0	0	-0.205433	0	0	-0.000721943	0	0.00104388	0	-0.0105122	0	0	0	0	0	0	0	-0.0549419	0	0	0	0	0	0.109162	0	0	0	0	0
PUM2	9.89186e-05	-0.449243	0.0417553	0.00215092	0	0	0	0	0	0	0	0	-0.0851202	-0.158	0	0	0	0	0	0	0	0	-0.145736	0	0	0	0	0	0	0	0	0	0	0	0	0	0	-0.0898781	0	0	0	0	0	0.0962882	0	0	0	0	0
LOC115169	1.23995e-06	-0.845891	0.119377	0.0109988	0	0	0	0	0	0	0	0	-0.139066	-0.0902593	0	-0.0238456	0	0	0	0	0	0	-0.185686	0	0.0661905	0	0	0	0	-0.0563254	0	0	0	0	0	0	0	0	0	0	0.00250283	0	0	0.165952	0	0	0	0.0893414	0
ZBED1	0.00014923	0.424537	0.166979	0.195641	0	0	0	0	0	0	0	0	-0.132124	0	0	0	0	0	0	0	0	0	-0.141717	0	0.026946	0	0	0	0	0	0	0	0	0	0	0	0	-0.175828	0	0	0.03422	0	0	0.101092	0	0	0	0	0
RRM2	0.000187524	-0.50786	0.0416362	0.00613598	0	0	0	0	0	0	0	0	-0.14174	-0.0420817	0	0	0	0	0	0	0	0	-0.108506	0	0	0	0	0	0	0	0	0	0	0	0	0	0	-0.102374	0	0	0	0	0	0.101142	0	0	0	0	0
MCM4	4.91953e-05	-0.600985	0.078163	0.00282568	0	0	0	0	0	0	0	0	-0.123022	-0.0573874	0	-0.0757757	0	0	0	0	0	0	-0.101552	0	0	0	0	0	0	0	0	0	0	0	0	0	0	0	0	0	0	0	0	0.121902	0	0	0	0	0
LOC129172	0.000375473	-0.446177	0.281471	0.0956971	0	0	0	0	0	0	0	0	-0.127326	-0.0653057	0	0	0	0	0	0	-0.027811	0	-0.150685	0	0	0	0	0	0	0	0	0	0	0	0	0	0	0	0	0	0	0	0	0.061304	0	0	0	0	0
CRISPLD2	0.000420973	0.275216	0.222798	0.0456804	0	0	0	0	0	0	0	0	-0.100176	-0.13282	0	-0.0492756	0	0	-0.0213143	0	0	0	-0.144296	0	0.0542029	0	0	0	0	0	0	0	0	0	0	0	0	-0.121053	0	0	0	0	0	0.0676399	0	0	0	0.0475503	-0.0228625
TTC36	0.000103405	0.445911	0.591469	0.00750273	0	0	0	0	0	0	0	0	-0.137869	0	0	0	0	0	0	0	0	0	-0.141286	0	0	0	0	0	0	0	0	0	0	0	0	0	0	0	0	0	0	0	0	0	0	0	0	0	0
TMEM220	0.00236286	0.466977	0.0659656	0.00176579	0	0	0	0	0	0	0	0	-0.209057	-0.0248332	0	-0.181764	0	0	0	0	0	0	-0.185162	0	0.11294	0	0	0	0	-0.0436962	0	0	0	-0.0711657	0	0	0	-0.0445988	0	0	0.0387386	0	0	0.17268	0	0	0	0	0
GNL3	0.000903953	-0.415132	0.27522	0.00853713	0	0	0	0	0	0	0	0	-0.118362	-0.0830169	0	0	0	0	0	0	0	0	-0.161802	0	0	0	0	0	0	0	0	0	0	0	0	0	0	0	0	0	0.0265056	0	0	0.0905627	0	0	0	0	0
TMOD1	0.00103327	0.469805	0.357739	0.0545889	0	0	0	0	0	0	0	0	-0.122643	-0.0454802	0	-0.0176262	0	0	0	0	0	0	-0.224202	0	0.0339295	0	0	0	0	0	0	0	0	0	0	0	0	0	0	0	0	0	0	0.100788	0	0	0	0	0
MPND	0.00143761	0.388081	0.217366	0.0626334	0	0	0	0	0	-0.0252727	0	0	-0.0866081	0	0	0	0	0	0	0	0	0	-0.130155	0	0	0	0	0	0	0	0	0	0	0	0	0	0	0	0	0	0	0	0	0	0	0	0	0	0
CLEC11A	6.87813e-09	2.45269	0.0161691	0.0791555	0	0	0	0	0	0	0	0	-0.106021	-0.238113	0	0	0	0	0	0	0	0	-0.122752	0	0.0662866	0	0	0.0266861	0	-0.0321472	0	0	0	0	0	0	0	-0.172989	0	0	0.021669	0	0	0.0643965	0	0	0	0.161807	-0.0659299
VPS35	0.00209064	-0.383862	0.151364	0.00019462	0	0	0	0	0	0	0	0	-0.121627	-0.135887	0	-0.117431	0	0	0	0	-0.0384653	0	-0.18227	0	0	0	0	0	0	-0.05981	0	0	0	0	0	0	0	-0.0403881	0	0	0	0	0	0.152851	0	0	0	0	0
PRO1779	0.000101716	-0.4956	0.0101972	6.88121e-05	0	0	0	0	0	0	0	0	-0.143221	-0.0541085	0	-0.150632	0	0	0	0	0	0	-0.193642	0	0.00145678	0	0	0	0	-0.0100488	0	0	0	0	0	0	0	-0.068556	0	0	0	-0.0392348	0	0.137633	0	0	0	0	0
CKAP5	9.30888e-06	-0.717474	0.0325083	1.50131e-06	0	0	0	0	0	0	0	0	-0.126347	-0.129901	-0.0344179	-0.177943	0	0	0	0	0	0	-0.0786471	0	0	0	0	0	0	-0.0741231	0	0	0	0	0	0	0	0	0	0	0	0	0	0.143266	0	0	0	0.0290685	0
RFFL	3.60821e-06	-0.641911	0.373015	0.230933	0	0	0	0	0	0	0	0	-0.0859559	-0.086716	0	0	0	0	0	0	0	0	-0.144723	0	0	0	0	0	0	0	0	0	0	0	0	0	0	0	0	0.0102138	0	0	0	0.0361472	0	0	0	0	0
PSMA1	0.00132715	-0.337774	0.932339	0.00668689	0	0	0	0	0	0	0	0	-0.103545	0	0	0	0	0	0	0	0	0	-0.0787228	0	0	0	0	0	0	0	0	0	0	0	0	0	0	-0.149877	0	0	0	0	0	0	0	0	0	0	0
LOC644122	1.62953e-05	0.390676	0.229689	0.00165511	0	0	0	0	0	0	0	0	-0.135774	-0.0977703	0	0	0	0	0	0	0	0	-0.132659	0	0	0	0	0	0	0	0	0	0	0	0	0	0	0	0	0	0	0	0	0.0639362	0	0	0	0.0266498	0
CTSE	0.00212652	-0.312335	0.111209	0.0178561	0	0	0	0	0	0	0	0	-0.113154	-0.134587	0	-0.0378719	0	0	0	0	0	0	-0.177027	0	0.0579794	0	0	0	0	-0.0507043	0	0	0	0	0	0	0	-0.118099	0	0	0.0181748	0	0	0.159144	0	0	0	0.0581442	0
LOC100506961	0.000175799	0.59875	0.0630298	0.0504083	0	0	0	0	0	0	0	0	-0.101094	-0.160382	0	-0.0625743	0	0	0	0	0	0	-0.133163	0	0.0413481	0	0	0	0	0	0	0	0	0	0	0	0	-0.155918	0	0	0	0	-0.0366056	0.0807313	0	0	0	0.0898939	0
TOP2B	0.00227894	-0.374233	0.068496	0.00015573	0	0	0	0	0	0	0	0	-0.127574	-0.105238	0	-0.0215669	0	0	0	0	0	0	-0.172989	0	0	0	0	0	0	0	0	0	0	0	0	0	0	0	0	0	0	0	0	0.060474	0	0	0	0.0166865	0
PYGO2	0.00113891	-0.386432	0.0499592	0.000604572	0	0	0	0	0	0	0	0	-0.142103	-0.0575703	0	-0.0411723	0	0	0	0	0	0	-0.163442	0	0.078205	0	0	0	0	-0.0166258	0	0	0	0	0	0	0	0	0	0	0	0	0	0.136863	0	0	0	0	0
PAK2	0.000516811	-0.382433	0.115022	0.00184942	0	0	0	0	0	0	0	0	-0.134903	-0.0943233	0	-0.0871993	0	0	0	0	0	0	-0.176735	0	0.0265802	0	0	0	0	0	0	-0.00859139	0	0	0	0	0	0	0	0	0	0	-0.0173407	0.0733371	0	0	0	0.0826055	0
CRKL	0.000928089	-0.403549	0.0608429	0.0400184	0	0	0	0	0	0	0	0	-0.131121	-0.117849	0	0	0	0	0	0	0	0	-0.151566	0	0	0	0	0	0	0	0	0	0	0	0	0	0	0	0	0	0	0	0	0.0447681	0	0	0	0.0806063	0
DCAF13	8.36231e-05	-0.519708	0.133917	0.000104652	0	0	0	0	0	0	0	0	-0.0659607	0	0	0	0	0	0	0	0	0	-0.166778	0	0	0	0	0	0.0516259	0	0	0	-0.0418873	0	0	0	0	-0.101392	0	0	0	0	0	0.080505	0	0	0	0	0
PRO1741	6.01338e-05	-0.452769	0.0725917	0.00162333	0	0	0	0	0	0	0	0	-0.134931	-0.120238	0	-0.0614296	0	0	0	0	0	0	-0.140323	0	0	0	0	0	0	0	0	0	0	0	0	0	0	0	0	0	0	0	0	0.125057	0	0	0	0	0
MFRP	0.0016208	0.0969264	0.244756	0.578878	0	0	0	0	0	0	0	0	0	0	0	0	0	0	0	0	0	0	-0.080368	0	0	0	0	0	0	0	0	0	0	0	0	0	0	-0.079456	0	0	0	0	0	0	0	0	0	0	0
DNAJC10	0.00027394	-0.489793	0.101022	0.0174436	0	0	0	0	0	0	0	0	-0.132035	-0.0336267	0	-0.0166677	0	0	0	0	0	0	-0.141149	0	0	0	0	0	0	0	0	0	0	0	0	0	0	0	0	0	0	0	0	0.0634	0	0	0	0	0
PSD4	0.000410461	0.405524	0.030077	0.000214323	0	0	0	0	0	0	0	0	-0.183261	0	0	0	0	0	0	0	0	0	-0.167451	0	0	0	0	0	0	0	0	0	0	0	0	0	0	-0.0524364	0	0	0.0222305	0	0	0.186102	0	0	0	0	0
MPP-2	1.27724e-05	-0.570115	0.0338902	0.000347735	0	0	0	0	0	0	0	0	-0.158231	-0.0886391	0	-0.127383	0	0	0	0	0	0	-0.164472	0	0	0	0	0	0	-0.0331045	0	0	0	0	0	0	0	0	0	0	0	0	0	0.086723	0	0	0	0	0
LOC220695	0.0019962	0.321794	0.291842	0.139088	0	0	0	0	0	0	0	0	-0.0946319	-0.107075	0	0	0	0	0	0	0	0	-0.143105	0	0.0472007	0	0	0	0	0	0	0	0	0	0	0	0	-0.188513	0	0	0	0	0	0.0737304	0	0	0	0	-0.0213915
SSB	0.00073478	-0.437519	0.1987	0.000472501	0	0	0	0	0	0	0	0	-0.148462	-0.0376857	0	0	0	0	0	0	0	0	-0.177266	0	0	0	0	0	0	0	0	0	0	0	0	0	0	0	0	0	0	0	0	0.11528	0	0	0	0	0
UBTF	0.00215408	-0.377217	0.038728	0.0228899	0	0	0	0	0	0	0	0	-0.147363	-0.0776754	0	-0.016816	0	0	0	0	0	0	-0.137998	0	0.0521409	0	0	0	0	0	0	0	0	0	0	0	0	0	0	0	0.00129574	0	0	0.157802	0	0	0	0	0
NCAPD2	4.88097e-06	-0.578595	0.181414	0.00749426	0	0	0	0	0	0	0	0	-0.138825	-0.0462587	0	-0.0977817	0	0	0	0	0	0	-0.15084	0	0	0	0	0	0	0	0	0	0	0	0	-0.00986152	0	0	0	0	0	0	0	0.149426	0	0	0	0	0
CDH5	0.00152246	0.409631	0.038252	0.101273	0	0	0	0	0	0	0	0	-0.147317	-0.0688648	0	0	0	0	0	0	0	0	-0.139184	0	0.0654578	0	0	0	0	0	0	0	0	0	0	0	0	-0.134545	0	0	0	0	0	0.106978	0	0	0	0	0
SIASD	0.00169363	-0.425762	0.0800882	0.226213	0	0.038941	0	0	0	0	0	0	-0.103644	-0.0755988	0	0	0	0	0	0	0	0	-0.161411	0	0	0	0	0	0	0	0	0	0	0	0	0	0	0	0	0	0	0	0	0.0657506	0	0	0	0	0
HNRNPUL2	0.00267049	-0.436547	0.239555	0.0326976	0	0	0	0	0	0	0	0	-0.12878	-0.0471312	0	-0.0320894	0	0	0	0	0	0	-0.136892	0	0	0	0	0	0	0	0	0	0	0	0	0	0	0	0	0	0	0	0	0.0690696	0	0	0	0	0
NUBP2	0.000778017	0.374251	0.0842093	0.00693994	0	0	0	0	0	0	0	0	-0.102361	-0.0797061	0	0	0	0	0	0	0	0	-0.168062	0	0	0	0	0	0	0	0	0	0	0	0	0	0	0	0	0	0	0	0	0.0469234	0	0	0	0.0353181	0
C5ORF15	0.00212652	-0.37682	0.830856	0.198435	0	0	0	0	0	0	0	0	-0.0801765	0	0	0	0	0	0	0	0	0	-0.107901	0	0	0	0	0	0	0	0	0	0	0	0	0	0	-0.11603	0	0	0.0406323	0	0	0	0	0	0	0	0
NRAS	1.2136e-06	-0.637004	0.212957	0.00057654	0	0	0	0	0	0	0	0	-0.139981	-0.146344	0	-0.113368	0	0	0	0	0	0	-0.191459	0	0	0	0	0.017511	0	-0.0310868	0	0	0	0	0	0	0	0	0	0.0565681	0	0	0	0.110599	0	0	0	0	0
FAM91A1	0.00147609	-0.455621	0.420381	0.273707	0	0	0	0	0	0	0	0	0	0	0	0	0	0	0	0	0	0	-0.0763028	0	0	0	0	0	0	0	0	0	0	0	0	0	0	-0.0983656	0	0	0	0	0	0	0	0	0	0	0
LOC200137	0.000387416	-0.359801	0.0969184	0.00230021	0	0	0	0	0	0	0	0	-0.0852562	-0.0652955	0	-0.110221	0	0	0	0	0	0	-0.132984	0	0	0	0	0	0	-0.0166183	0	0	0	0	0	0	0	0	0	0	0	0	0	0.146284	0	0	0	0	0
C6orf63	0.00095573	-0.436271	0.801924	0.921364	0	0	0	0	0	0	0	0	-0.0458601	0	0	0	0	0	0	0	0	0	-0.0892803	0	0	0	0	0	0	0	0	0	0	0	0	0	0	-0.0904814	0	0	0	0	0	0	0	0	0	0	0
MCM6	0.000263677	-0.462868	0.163762	0.00140471	0	0	0	0	0	0	0	0	-0.138315	-0.14371	0	-0.115857	0	0	0	0	0	0	-0.0978895	0	0.0181851	0	0	0	0	-0.0490991	0	0	0	0	0	0	0	0	0	0	0	0	0	0.129455	0	0	0	0	0
CERCAM	0.00250552	0.103848	0.213145	0.817124	0	0	0	0	0	0	0	0	0	0	0	0	0	0	0	0	0	0	-0.0881363	0	0	0	0	0	0	0	0	0	0	0	0	0	0	-0.12809	0	0	0	0	0	0	0	0	0	0	0
LOC115789	0.000420973	-0.420068	0.124502	0.00274053	0	0	0	0	0	0	0	0	-0.105321	-0.16279	0	0	0	0	0	0	0	0	-0.114764	0	0	0	0	0	0	0	0	0	0	0	0	0	0	-0.10727	0	0	0	0	0	0.0386314	0	0	0	0	0
DLG5	0.00109664	-0.450317	0.037953	0.0195592	0	0	0	0	0	0	0	0	-0.0952283	-0.0996926	0	0	0	0	0	0	0	0	-0.133717	0	0	0	0	0	0	0	0	0	0	0	0	0	0	0	0	0	0.0195525	0	0	0.101954	0	0	0	0	0
FAM60A	0.000382075	-0.705976	0.0328758	0.00241741	0	0	0	0	0	0	0	0	-0.144465	-0.0465709	0	0	0	0	0	0	0	0	-0.163338	0	0	0	0	0	0	0	0	0	0	0	0	0	0	0	0	0	0	0	0	0.13971	0	0	0	0	0
LOC51578	0.00143761	-0.335564	0.059133	0.0053211	0	0	0	0	0	0	0	0	-0.135255	-0.0903498	0	0	0	0	0	0	0	0	-0.193148	0	0	0	0	0	0	0	0	0	0	0	0	0	0	-0.107149	0	0	0.0130294	0	0	0.104299	0	0	0	0	0
ADD3	0.000567039	-0.580771	0.454389	0.00258801	0	0	0	0	0	0	0	0	-0.13301	-0.0859218	0	0	0	0	0	0	0	0	-0.1347	0	0	0	0	0	0	0	0	0	0	0	0	0	0	-0.0263157	0	0	0	0	0	0.0588812	0	0	0	0	0
NTRK2	0.000788755	0.158844	0.314419	0.594204	0	0	0	0	0	0	0	0	0	0	0	0	0	0	0	0	0	0	-0.0923197	0	0	0	0	0	0	0	0	0	0	0	0	0	0	-0.0746091	0	0	0	0	0	0	0	0	0	0	0
BAZ2A	0.000708929	-0.531901	0.398109	0.0341789	0	0	0	0	0	0	0	0	-0.140224	-0.0537405	0	-0.042349	0	0	0	0	0	0	-0.134261	0	0	0	0	0	0	0	0	0	0	0	0	0	0	0	0	0	0.00689648	0	0	0.0547495	0	0	0	0	0
LOC256440	0.00034928	-0.481472	0.174111	0.0150078	0	0	0	0	0	0	0	0	-0.116322	-0.0650363	0	0	0	0	0	0	0	0	-0.144594	0	0	0	0	0	0	0	0	0	0	0	0	0	0	0	0	0	0	0	0	0.0736388	0	0	0	0	0
HNRNPR	0.00241192	-0.437254	0.423927	0.000459845	0	0	0	0	0	0	0	0	-0.137091	-0.0896891	0	-0.0745276	0	0	0	0	0	0	-0.119491	0	0	0	0	0	0	0	0	0	0	0	0	0	0	0	0	0.0340191	0	0	0	0.0236544	0	0	0	0	0
GYG2	0.00268107	0.12745	0.652737	0.704218	0	0	0	0	0	0	0	0	-0.0490749	0	0	0	0	0	0	0	0	0	-0.108969	0	0	0	0	0	0	0	0	0	0	0	0	0	0	-0.130191	0	0	0	0	0	0.0252535	0	0	0	0	0
BCL7C	0.00279029	0.143286	0.126859	0.036269	0	0	0	0	0	0	0	0	-0.0614856	-0.0684505	0	0	0	0	0	0	0	0	-0.141285	0	0	0	0	0	0	0	0	0	0	0	0	0	0	0	0	0	0	0	0	0.0390957	0	0	0	0	0
KDR	0.000889572	0.471916	0.0321469	0.000288654	0	0	0	0	0	0	0	0	-0.174284	0	0	0	0	0	0	0	0	0	-0.142177	0	0.0411776	0	0	0	0	0	0	0	0	0	0	0	0	-0.144792	0	0	0	0	0	0.147238	0	0	0	0	0
APLNR	1.16323e-05	0.522442	0.210817	0.000948322	0	0	0	0	0	0	0	0	-0.192776	-0.154937	0	-0.0244923	0	0	0	0	0	0	-0.127188	0	0.0538919	0	0	0	0	-0.0562638	0	0	0	0	0	0	0	-0.0920672	0	0	0	0	0	0.1252	0	0	0	0	0
CDK9	0.00166626	0.369036	0.120749	0.125958	0	0	0	0	0	0	0	0	-0.0819056	-0.0905805	0	-0.0397907	0	0	0	0	0	0	-0.158141	0	0	0	0	0	0	0	0	0	0	0	0	0	0	0	0	0	0	0	0	0.0658594	0	0	0	0	0
LHFP	0.00187931	0.170622	0.152035	0.685973	0	0	0	0	0	0	0	0	0	0	0	0	0	0	0	0	0	0	-0.0889043	0	0	0	0	0	0	0	0	0	0	0	0	0	0	-0.0941626	0	0	0	0	0	0	0	0	0	0	0
NET1	0.000219282	-0.395299	0.147149	0.00123375	0	0	0	0	0	0	0	0	-0.108401	-0.0573128	0	0	0	0	0	0	0	0	-0.125099	0	0	0	0	0	0	0	0	0	0	0	0	0	0	-0.125745	0	0	0	0	0	0.0622599	0	0	0	0	0
UBA7	0.00231303	0.381523	0.0711322	0.000987152	0	0	0	0	0	0	0	0	-0.10842	-0.0900216	0	0	0	0	0	0	0	0	-0.178831	0	0.0342428	0	0	0	0	0	0	-0.0147535	0	0	0	0	0	0	0	0	0	0	0	0.13851	0	0	0	0	0
G6PC3	0.00231303	0.0941353	0.776847	0.926612	0	0	0	0	0	0	0	0	-0.0183492	0	0	0	0	0	0	0	0	0	-0.0936242	0	0	0	0	0	0	0	0	0	0	0	0	0	0	-0.129066	0	0	0	0	0	0	0	0	0	0	0
WHSC1	3.43395e-06	-0.529553	0.192758	0.0133764	0	0	0	0	0	0	0	0	-0.136612	0	0	0	0	0	0	0	0	0	-0.0976104	0	0	0	0	0	0	0	0	0	0	0	0	0	0	0	0	0	0	0	0	0.0502023	0	0	0	0	0
FLJ10517	3.58717e-06	-0.513022	0.319282	4.80831e-05	0	0	0	0	0	0	0	0	-0.0960381	-0.0641209	0	-0.027238	0	0	0	0	0	0	-0.0970526	0	0	0	0	0	0	0	0	0	0	0	0	0	0	-0.0732335	0	0	0	0	0	0.0751111	0	0	0	0	0
LUC7L3	0.00147609	-0.401956	0.177563	0.00131728	0	0	0	0	0	0	0	0	-0.159358	-0.0932875	0	-0.0302399	0	0	0	0	0	0	-0.195508	0	0.0605883	0	0	0	0	-0.0591377	0	0	0	0	0	0	0	-0.0913727	0	0	0.0291815	0	0	0.127813	0	0	0	0.0686312	0
LOC143509	0.00227094	-0.371041	0.0634044	0.0207755	0	0	0	0	0	0	0	0	-0.107817	-0.113936	0	-0.0338642	0	0	0	0	0	0	-0.0757851	0	0	0	0	0	0	-0.00780703	0	0	0	0	0	0	0	0	0	0	0	0	0	0.117819	0	0	0	0	0
DEXI	0.000445111	0.499993	0.17439	0.00297077	0	0	0	0	0	0	0	0	-0.109349	0	0	0	0	0	0	0	0	0	-0.189207	0	0	0	0	0	0	0	0	0	0	0	0	0	0	0	0	0	0	0	0	0	0	0	0	0	0
PSMD14	0.00077969	-0.458635	0.0277396	0.0043056	0	0	0	0	0	0	0	0	-0.130914	0	0	0	0	0	0	0	0	0	-0.146011	0	0	0	0	0	0	0	0	-0.0218527	0	0	0	0	0	-0.201207	0	0	0	0	0	0.0786218	0	0	0	0	0
LOC221394	0.000872894	-0.528017	0.220002	0.0529443	0	0	0	0	0	0	0	0	-0.135041	-0.102404	0	0	0	0	0	0	0	0	-0.155881	0	0	0	0	0	0	0	0	0	0	0	0	0	0	-0.0114246	0	0	0	0	0	0.112889	0	0	0	0	0
TTYH1	0.00227894	-0.0934018	0.0451843	0.0208318	0	0	0	0	0	0	0	0	-0.136513	-0.0765971	0	0	0	0	0	0	0	0	-0.156959	0	0.0457364	0	0	0	0	0	0	0	0	0	0	0	0	0	0	0	0.0111637	0	0	0.129955	0	0	0	0	0
CUZD1	4.26272e-06	6.6103	0.322591	0.286181	0	0	0	0.017427	0.0355048	0	0	-0.0449369	-0.0908297	0	0	0	0	0	0	0	-0.0686291	0	-0.15567	0	0.152873	-0.163906	0	0	0	0	0.00094281	0	0	0	0	0	0	-0.125102	0	0	0.019432	0	0	0.0119002	0	0	0	0	0
FLJ10595	3.11997e-06	-0.691085	0.0551666	6.61044e-06	0	0	0	0	0	0	0	0	-0.070873	0	0	-0.0446205	0	0	0	0	0	0	-0.127093	0	0	0	0	0	0	0	0	0	0	0	0	0	0	0	-0.0360805	0	0.0517819	0	0	0.204752	-0.0367035	0	0	0	0
NOP58	4.81251e-05	-0.426265	0.0945213	2.60606e-05	0	0	0	0	0	0	0	0	-0.0970805	-0.0186355	0	0	0	0	0	0	0	0	-0.178834	0	0	0	0	0	0	0	0	0	0	0	0	0	0	0	0	0	0.0341739	0	0	0.0737318	0	0	0	0	0
CCNB1	0.000191963	-0.537622	0.500594	0.0024389	0	0	0	0	0	0	0	0	-0.0952652	0	0	0	0	0	0	0	0	0	-0.0769483	0	0	0	0	0	0	0	0	0	0	0	0	0	0	0	0	0	0	0	0	0.0581658	0	0	0	0	0
ANX14	7.09645e-05	0.305006	0.088298	9.54494e-05	0	0	0	0	0	0	0	0	-0.0970972	0	0	0	0	0	0	0	0	0	-0.120616	0	0	0	0	0	0	0	0	0	-0.0168976	0	-0.0412101	0	0	0	0	0	0	0	0	0.0980564	0	0	0	0	0
LOC89690	0.00234969	-0.408019	0.0182558	0.0106553	0	0	0	0	0	0	0	0	-0.0956041	0	0	0	0	0	0	0	0	0	-0.160325	0	0	0	0	0	0	0	0	0	0	0	0	0	0	-0.169564	0	0	0	0	0	0.100875	0	0	0	0	0
TRAPPC2L	0.000166788	0.242843	0.889927	0.530676	0	0	0	0	0	0	0	0	0	0	0	0	0	0	0	0	0	0	-0.0873627	0	0	0	0	0	0	0	0	0	0	0	0	0	0	0	0	0	0	0	0	0	0	0	0	0	0
LOC134282	0.00100857	-0.415743	0.0777646	0.00263134	0	0	0	0	0	0	0	0	-0.109465	-0.0640209	0	0	0	0	0	0	0	0	-0.143348	0	0	0	0	0	0	0	0	0	0	0	0	0	0	0	0	0	0	0	0	0.0844858	0	0	0	0	0
IGSF3	0.000833693	-0.702287	0.132721	0.000417719	0.0131647	0	0	0	0	0	0	0	-0.161575	-0.0390207	0	-0.121085	0	0	0	0	0	0	-0.13762	0	0	0	0	0	0	0	0	0	0	0	0	0	0	0	0	0	0	0	0	0.116656	0	0	0	0	0
KIAA1429	1.12161e-05	-0.485442	0.192917	0.0236706	0	0	0	0	0	0	0	0	-0.0880783	-0.0194076	0	0	0	0	0	0	0	0	-0.166389	0	0	0	0.049633	0	0	0	0	-0.0198536	0	0	0	0	0	-0.163299	0	0	0	0	0	0.0982555	0	0	0	0	0
U2SURP	0.00034928	-0.544825	0.191235	0.000130046	0	0	0	0	0	0	0	0	-0.158702	-0.0867835	0	-0.00783308	0	0	0	0	0	0	-0.167882	0	0	0	0	0	0	0	0	0	0	0	0	0	0	0	0	0	0	0	0	0.0574965	0	0	0	0	0
TSPAN10	0.000175799	0.144406	0.27991	0.289082	0	0	0	0	0	0	0	0	0	0	0	0	0	0	0	0	0	0	-0.0885889	0	0	0	0	0	0	0	0	0	0	0	0	0	0	-0.0816628	0	0	0	0	0	0	0	0	0	0	0
CASC3	0.000452394	-0.443428	0.159851	0.133377	0	0	0	0	0	0	0	0	-0.0906092	-0.095696	0	0	0	0	0	0	0	0	-0.154814	0	0	0	0	0	0	0	0	0	0	0	0	0	0	0	0	0	0	0	0	0.132894	0	0	0	0	0
HDAC2	1.08774e-05	-0.567354	0.223304	0.00025669	0	0	0	0	0	0	0	0	-0.158265	-0.0780645	0	0	0	0	0	0	0	0	-0.198644	0	0	0	0	0	0	0	0	0	0	0	0	0	0	0	0	0	0	0	0	0.113635	0	0	0	0	0
KIAA0829	0.000192902	-0.45412	0.0119556	0.00253969	0	0	0	0	0	0	0	0	-0.0831204	-0.179175	0	-0.0707784	0	0	0	0	0	0	-0.164912	0	0	0	0	0	0	0	0	0	0	0	0	0	0	0	0	0	0	0	0	0.132944	0	0	0	0.0588869	0
LOC654140	0.00249966	-0.426754	0.123302	0.000667824	0	0	0	0	0	-0.00625741	0	0	-0.118454	-0.0705772	0	-0.0617277	0	0	0	0	-0.016794	0	-0.2113	0	0.0654652	0	0	0	0	-0.0895427	0	0	0	0	0	0	0	0	0	0	0	0	0	0.129871	0	0	0	0.0368255	0
LMNB1	0.000908752	-0.459489	0.122572	0.00355979	0	0	0	0	0	0	0	0	-0.147318	-0.0518138	0	-0.0696871	0	0	0	0	0	0	-0.10654	0	0	0	0	0	0	-0.0150285	0	0	0	0	0	0	0	0	0	0	0	0	0	0.0959764	0	0	0	0	0
SRPK1	0.00212652	-0.436846	0.447107	0.0424811	0	0	0	0	0	0	0	0	-0.0967436	-0.0608802	0	0	0	0	0	0	0	0	-0.15981	0	0	0	0	0	0	0	0	0	0	0	0	0	0	0	0	0	0	0	0	0.0344116	0	0	0	0	0
PTN	7.10996e-06	1.14435	0.0405202	0.020655	0	0	0	0	0	0	0	0	-0.066956	-0.125472	0	-0.0280011	0	0	-0.1453	0	0	0	-0.158872	0	0.0484796	0	0	0	0	0	0	0	0	0	0	0	0	-0.180246	0	0	0	0	0	0.0733909	0	0	0	0.072644	0
FOXO3	0.00058469	-0.388171	0.0740843	0.060832	0	0	0	0	0	0	0	0	-0.112594	-0.0778741	0	0	0	0	0	0	-0.0281104	0	-0.182359	0	0.0232872	0	0	0	0	0	0	0	0	0	0	0	0	-0.0274407	0	0	0	0	0	0.14738	0	0	0	0	0
C1orf39	0.00110771	-0.443757	0.052036	0.00411612	0	0	0	0	0	0	0	0	-0.140108	-0.0906915	0	-0.076153	0	0	0	0	0	0	-0.154111	0	0.0133734	0	0	0	0	0	0	0	0	0	0	0	0	0	0	0	0	0	0	0.179081	0	0	0	0	0
GNAI3	0.000329197	-0.385362	0.0417418	0.000681515	0	0	0	0	0	0	0	0	-0.148771	-0.0947313	0	-0.105197	0	0	0	0	-0.0099933	0	-0.167629	0	0	0	0	0	0	-0.036884	0	0	0	0	0	0	0	0	0	0	0	0	0	0.166231	0	0	0	0	0
SHISA4	0.00264777	-0.604047	0.586399	0.514227	0	0	0	0	0	0	0	0	0	0	0	0	0	0	0	0	0	0	0	0	0	0	0	0	0	0	0	0	0	0	0	0	0	-0.118713	0	0	0	0	0	0	0	0	0	0	0
FAM49B	4.99295e-07	-0.576128	0.15802	0.00105759	0	0	0	0	0	0	0	0	-0.0807101	0	0	-0.121926	0	0	0	0	0	0	-0.178632	0	0	0	0.056409	0	0.0978518	-0.0177396	0	0	0	0	0	0	0	-0.035231	-0.0154751	0	0	0	0	0.104709	0	0	0	0	0
AGFG1	5.37633e-05	-0.565613	0.0738155	0.0002167	0	0	0	0	0	0	0	0	-0.0827419	-0.0689097	0	-0.185837	0	0	0	0	0	0	-0.192849	0	0	0	0	0	0	-0.0897404	0	0	0	0	0	0	0	0	0	0.0375858	0	0	0	0.106931	0	0	0	0.034052	0
[truncated: 39 more columns]

## Sheet: LUAD_IMAGE
Feature name	Adjust P value	Beta	log_rank_p Ges	log_rank_p IMAGE+Ges	CLU	CP	ADGRF5	OLFM4	DDIT4	ARPC1B	MCL1	CCT6A	SHC1	FBLN5	P48	GALNT2	TC2N	KYNU	PARP1	ACKR3	CLDN6	FLNC	MYC	SUPT16H	FBLN2	INHA	SMOC1	MEG3	SYNCRIP	GNPNAT1	AP1B1	NR4A2	ELL2	TMEM130	ADM	RSS	CADPS2	ZAK	KLF10	MAPK1IP1L	HRMT1L5	LOC88607	MUC15	CD48	BMP2	CNTNAP2	KIAA1429	CLIC3	CR2
Granularity_15_ImageAfterMath	7.665e-06	0.273058	0.00118998	0.0753876	0	0	0	-0.0538335	-0.0338499	-0.0732771	0	0	-0.0663956	0	0	0	0	-0.00950572	0	0	0.0353998	0	-0.0929937	0	0	0	0	-0.107829	0	-0.0382278	0	0	0	0	0	0	0	-0.0881655	-0.0205613	0	0	0	0	0	0	0	0	0	0
Mean_Identifyeosinprimarycytoplasm_Texture_Correlation_maskosingray_3_00	0.000115668	0.19488	0.000371284	1.8371e-06	0.0311044	-0.0221708	-0.0458783	-0.102557	-0.0737122	-0.0404432	0	0	-0.0495452	-0.0310011	-0.0166383	0	0	-0.0170653	0	0	0	0	-0.0679974	0	0.0245265	0	0	-0.151109	0	-0.0620257	0.0399007	-0.00327662	0	0.00686804	-0.0567784	-0.0116199	-0.0366642	-0.0778392	-0.0908039	0	0	-0.0705683	0.0028015	0	-0.00592984	0	0	0	0
Median_Identifyeosinprimarycytoplasm_Texture_Correlation_maskosingray_3_00	0.000158884	0.185916	0.000371284	1.62303e-06	0.0321144	-0.0229877	-0.0462278	-0.101493	-0.0755498	-0.0421023	0	0	-0.0493345	-0.0301317	-0.0176103	0	0	-0.0167332	0	0	0	0	-0.0678301	0	0.0234144	0	0	-0.15097	0	-0.0629742	0.0387542	-0.00176011	0	0.0102694	-0.0536613	-0.0124786	-0.0357358	-0.076885	-0.0920851	0	0	-0.0698207	0.00284014	0	-0.0077551	0	0	0	0
StDev_Identifyeosinprimarycytoplasm_Texture_Correlation_maskosingray_3_00	0.000158884	-0.225885	2.43204e-05	0.0348608	0.0137093	0	0	-0.0730278	-0.0377641	-0.0364007	0	-0.000369126	-0.0806092	0	0	0	0	-0.0126664	0	0	0	0	-0.0960207	0	0	-0.0234555	0	-0.114883	-0.0111758	-0.0556301	0	0	0	0.0174737	-0.0185509	0	0	-0.0886753	-0.0818823	0	0	-0.0130993	0	0	0	0	0	0	0
StDev_Identifyhemasub2_AreaShape_Orientation	0.000158884	-0.238278	0.000223559	0.0128125	0.00135662	0	0	-0.0581769	-0.0687901	-0.00707469	0	0	-0.103719	0	0	0	0	-0.000692267	0	0	0	0	-0.0656978	0	0	-0.0189446	0	-0.090941	0	-0.0587836	0	0	0	0	-0.0255758	0	0	-0.0772967	-0.0902539	0	0	-0.0269669	0	0	0	0	0	0	0
StDev_Identifyhemasub2_AreaShape_Zernike_6_6	0.000105018	-0.266353	0.00664873	4.09674e-08	0.0242183	-0.00798893	0	-0.0700473	-0.112813	-0.0279552	-0.00511515	0	-0.0624186	0	-0.00722655	-0.015999	0	0	-0.0124716	-0.0143756	0.00678314	0	-0.0174973	0	0	0	0	-0.143808	0	-0.0780082	0	0	-0.0168555	0.0132034	0	0	0	-0.0564074	-0.118435	0	0	-0.0696144	0	0.00496599	-0.0111557	0	0	0	0
StDev_Identifyhemasub2_AreaShape_Zernike_9_1	0.000158884	-0.274077	6.19783e-08	7.08477e-05	0.0185741	-0.00978837	0	-0.0937212	-0.12409	-0.042997	0	0	-0.0516962	0	-0.0374604	0	0	0	0	0	0	-0.000228891	-0.0528077	0	0	0	-0.00848151	-0.132822	0	-0.0948112	0.000934837	0	0	0	0	-0.0286821	-0.0712209	-0.071225	-0.122849	0	-0.0130992	-0.0337551	0.0082707	0	-0.0256814	0	-0.0141851	0.0242751	0.0143042
StDev_Identifyhemasub2_AreaShape_Zernike_9_9	0.000158884	-0.197473	0.000964405	1.04969e-06	0.0239577	-0.00998829	0	-0.0650799	-0.0505383	-0.0672207	0	0	-0.0609604	0	0	0	0	-0.0310132	0	0	0.017472	0	-0.0455351	-0.0175994	0	0	0	-0.138563	0	-0.0697446	0	0	0	0.0252818	-0.0178769	-0.00746217	0	-0.0621498	-0.119834	0	0	-0.0479358	0.00539696	0	-0.00126093	0	0	0	0
StDev_Identifyhemasub2_Texture_DifferenceEntropy_ImageAfterMath_3_03	0.000163661	0.250396	0.000176751	0.00828574	0.00555237	-0.0338444	0	-0.0651286	-0.0734891	-0.030595	0	0	-0.0499244	0	0	0	0	0	0	0	0.00750236	0	-0.0680701	0	0	0	0	-0.152324	0	-0.0553875	0	0	0	0.0142871	0	0	0	-0.0776874	-0.11415	0	0	0	0	0	0	0	0	0	0
StDev_Identifyhemasub2_Texture_SumEntropy_ImageAfterMath_3_01	0.000163661	0.18912	0.000797071	0.0235025	0.0238088	-0.0373534	-0.0404991	-0.0883573	-0.0574591	-0.0431246	0	0	-0.0438103	-0.00875992	-0.00981631	0	-0.00788237	0	0	0	0	0	-0.0680683	0	0.0112423	0	0	-0.169446	0	-0.0640887	0.0190203	0	0	0.0337106	-0.0439973	0	-0.0027944	-0.0837225	-0.121609	-0.0125241	0	-0.0303795	0	0	-0.013446	-0.00112651	0	0	0
Texture_Correlation_maskosingray_3_00	0.000158884	0.188624	0.000371284	5.96317e-06	0.0306805	-0.0234957	-0.0511358	-0.0979306	-0.0718507	-0.0414642	0	0	-0.0490139	-0.024362	-0.0160903	0	0	-0.0173238	0	0	0	0	-0.0677958	0	0.0157777	0	0	-0.150687	0	-0.0700997	0.0412128	-0.000673189	0	0.01255	-0.0573746	-0.0152685	-0.0353	-0.0758296	-0.093234	0	0	-0.0684429	0.00256292	0	-0.00402372	0	0	0	0
[truncated: 1 more columns]

## Sheet: LIHC_IMAGE
Feature name	Adjust P value	Beta	log_rank_p Ges	log_rank_p IMAGE+Ges	TXNRD1	FLJ35371	SLC39A1	IGFALS	RHBDD2	UBAP2L	UGT2A3	PSD4	LIMS2	EIF2D	ANX14	KIAA0196
Granularity_2_ImageAfterMath	0.000107161	-0.475431	3.35511e-08	6.72118e-08	-0.03202	-0.0273384	-0.00618394	0.00683509	0.0131143	-0.113458	-0.0588685	0.074932	0.11195	-0.00900108	0.0609879	-0.0275109
StDev_Identifyhemasub2_Texture_DifferenceEntropy_ImageAfterMath_3_00	2.92304e-05	0.492443	4.28025e-07	0.00195408	-0.01881	-0.0380366	-0.0496801	0	0.0169894	-0.12604	-0.0346452	0.0310444	0.102572	0	0.0517225	-0.0259865
StDev_Identifyhemasub2_Texture_DifferenceEntropy_ImageAfterMath_3_01	4.07925e-05	0.573466	3.45519e-06	0.000473208	-0.0133504	-0.0183299	-0.0521378	0	0.0236747	-0.13169	-0.0359942	0.0430814	0.0996713	0	0.051446	-0.0375471
StDev_Identifyhemasub2_Texture_DifferenceEntropy_ImageAfterMath_3_02	9.46286e-06	0.530726	4.28025e-07	0.00085426	-0.0249441	-0.0351315	-0.0506331	0	0.0166477	-0.122838	-0.032252	0.0302805	0.104473	0	0.0567055	-0.0246152
StDev_Identifyhemasub2_Texture_DifferenceEntropy_ImageAfterMath_3_03	4.82195e-05	0.614662	7.95467e-06	0.000862105	0	-0.0198915	-0.0411869	0	0	-0.132647	0	0	0.097879	0	0.0506364	-0.0340114
StDev_Identifyhemasub2_Texture_SumEntropy_ImageAfterMath_3_00	9.46286e-06	0.673524	9.17822e-06	0.0200273	0	-0.00895114	-0.0515627	0	0	-0.147898	0	0	0.0752934	0	0.0374195	-0.0378713
StDev_Identifyhemasub2_Texture_SumEntropy_ImageAfterMath_3_01	3.64383e-05	0.629221	9.74615e-06	0.000926767	-0.007807	-0.00702146	-0.0600709	0	0.0102612	-0.155901	-0.0186431	0.0310723	0.0819106	0	0.0424278	-0.0473568
StDev_Identifyhemasub2_Texture_SumEntropy_ImageAfterMath_3_02	1.84787e-05	0.652361	4.29204e-06	0.0060131	-0.00732871	-0.00953646	-0.0689854	0	0.00973794	-0.148183	-0.021301	0.0439341	0.0805649	0	0.0490558	-0.0490121
StDev_Identifyhemasub2_Texture_SumEntropy_ImageAfterMath_3_03	9.23935e-05	0.639453	7.83582e-06	0.00298492	0	-0.0113505	-0.0512438	0	0	-0.147865	-0.0176393	0.0268779	0.0873591	0	0.0492274	-0.0418078
